# Supplementary material for: 2-[(4-Benzhydrylpipérazin-1-yl)méthyl]acrylonitrile
Source: Acta Crystallogr Sect E Struct Rep Online. 2008 Sep 6;64(Pt 10):o1872. doi: 10.1107/S1600536808025403 (PMC2959296; doi:10.1107/S1600536808025403)
Supplement: Supplementary file 1 [file e-64-o1872-sup1.cif]

##############################################################################
###                                                                        ###
###        Electronic paper (Acta Crystallographica Section E)             ###
###                                                                        ###
##############################################################################
#                                                                            #
# This CIF contains the data in a paper accepted for publication in Acta     #
# Crystallographica Section E. It conforms to the requirements of Notes      #
# for Authors for Section E, and has been peer reviewed under the auspices   #
# of the IUCr Commission on Journals.                                        #
#                                                                            #
# Full details of the Crystallographic Information File format               #
# are given in the paper "The Crystallographic Information File (CIF):       #
# a New Standard Archive File for Crystallography" by S. R. Hall, F. H.      #
# Allen and I. D. Brown [Acta Cryst. (1991), A47, 655-685].                  #
#                                                                            #
# The current version of the core CIF dictionary is obtainable from          #
# ftp://ftp.iucr.org/pub/cif_core.dic. The current version number is 2.4.    #
#                                                                            #
# Software is freely available for graphical display of the structure(s) in  #
# this CIF.  For information consult the CIF home page http://www.iucr.org/  #
# cif/home.html                                                              #
#                                                                            #
# This file may be used for bona fide research purposes within the           #
# scientific community so long as proper attribution is given to the journal # 
# article from which it was obtained.                                        #
#                                                                            #
##############################################################################
                                             
data_global
_audit_creation_method     SHELXL97
_journal_date_recd_electronic     2008-07-31
_journal_date_accepted     2008-08-06
_journal_name_full     'Acta Crystallographica, Section E'
_journal_year     2008
_journal_volume     64
_journal_issue     10
_journal_page_first     o1872
_journal_page_last     o1872
_journal_paper_category     QO
_journal_coeditor_code     HB2772
_publ_contact_author_name     'Professeur Ahmed Driss'
_publ_contact_author_address
;
Departement de Chimie
Faculte des Sciences
2092 Campus Universitaire, Manar I
Tunis
Tunisia
;
_publ_contact_author_email     ahmed.driss@fst.rnu.tn
_publ_contact_author_fax     '216 (1) 88 50 08'
_publ_contact_author_phone     '216 (1) 87 26 00'
_publ_section_title
;
2-[(4-Benzhydrylpip\'erazin-1-yl)m\'ethyl]acrylonitrile
;
loop_
    _publ_author_name
    _publ_author_address
    'Ben Amor, Fatma'
;
Laboratoire de Mat\'eriaux et Cristallochimie
Facult\'e des Sciences de Tunis
Universit\'e de Tunis El Manar
2092 El Manar I Tunis
Tunisie
;
    "Ould M'hamed, Mohamed"
;
Laboratoire de Synth\`ese Organique et H\'et\'erocyclique
Facult\'e des Sciences de Tunis
Universit\'e de Tunis El Manar
2092 El Manar I Tunis
Tunisie
;
    "Mrabet, H\'edi"
;
Laboratoire de Synth\`ese Organique et H\'et\'erocyclique
Facult\'e des Sciences de Tunis
Universit\'e de Tunis El Manar
2092 El Manar I Tunis
Tunisie
;
    'Driss, Ahmed'
;
Laboratoire de Mat\'eriaux et Cristallochimie
Facult\'e des Sciences de Tunis
Universit\'e de Tunis El Manar
2092 El Manar I Tunis
Tunisie
;
    'Efrit, Mohamed Lotfi'
;
Laboratoire de Synth\`ese Organique et H\'et\'erocyclique
Facult\'e des Sciences de Tunis
Universit\'e de Tunis El Manar
2092 El Manar I Tunis
Tunisie
;
data_I
_chemical_name_systematic
;
2-[(4-benzhydrylpiperazin-1-yl)methyl]acrylonitrile
;
_chemical_name_common     ?
_chemical_formula_moiety     'C21 H23 N3'
_chemical_formula_sum     'C21 H23 N3'
_chemical_formula_iupac     'C21 H23 N3'
_chemical_formula_weight     317.42
_chemical_melting_point     ?
_symmetry_cell_setting     monoclinic
_symmetry_space_group_name_H-M     'P 21/c'
_symmetry_space_group_name_Hall     '-P 2ybc'
loop_
    _symmetry_equiv_pos_as_xyz
    'x, y, z'
    '-x, y+1/2, -z+1/2'
    '-x, -y, -z'
    'x, -y-1/2, z-1/2'
_cell_length_a     17.443(5)
_cell_length_b     6.183(3)
_cell_length_c     17.717(5)
_cell_angle_alpha     90.00
_cell_angle_beta     107.00(3)
_cell_angle_gamma     90.00
_cell_volume     1827.4(12)
_cell_formula_units_Z     4
_cell_measurement_reflns_used     25
_cell_measurement_theta_min     11.61
_cell_measurement_theta_max     14.99
_cell_measurement_temperature     298(2)
_exptl_crystal_description     slab
_exptl_crystal_colour     colourless
_exptl_crystal_size_max     0.72
_exptl_crystal_size_mid     0.58
_exptl_crystal_size_min     0.22
_exptl_crystal_density_diffrn     1.154
_exptl_crystal_density_meas     ?
_exptl_crystal_density_method     'not measured'
_exptl_crystal_F_000     680
_exptl_absorpt_coefficient_mu     0.069
_exptl_absorpt_correction_type     psi-scan
_exptl_absorpt_process_details     '(North <i>et al.</i>,  1968)'
_exptl_absorpt_correction_T_min     0.904
_exptl_absorpt_correction_T_max     0.985
_exptl_special_details
;
;
_diffrn_ambient_temperature     298(2)
_diffrn_radiation_type     MoK\a
_diffrn_radiation_wavelength     0.71073
_diffrn_radiation_source     'fine-focus sealed tube'
_diffrn_radiation_monochromator     graphite
_diffrn_measurement_device_type     'Enraf--Nonius CAD-4'
_diffrn_measurement_method     'Non-profiled \w/2\q'
_diffrn_detector_area_resol_mean     ?
_diffrn_reflns_number     3708
_diffrn_reflns_av_R_equivalents     0.0522
_diffrn_reflns_av_sigmaI/netI     0.0628
_diffrn_reflns_theta_min     2.36
_diffrn_reflns_theta_max     25.97
_diffrn_reflns_theta_full     25.97
_diffrn_measured_fraction_theta_max     0.999
_diffrn_measured_fraction_theta_full     0.999
_diffrn_reflns_limit_h_min     -21
_diffrn_reflns_limit_h_max     1
_diffrn_reflns_limit_k_min     0
_diffrn_reflns_limit_k_max     7
_diffrn_reflns_limit_l_min     -21
_diffrn_reflns_limit_l_max     21
_diffrn_standards_number     2
_diffrn_standards_interval_count     ?
_diffrn_standards_interval_time     120
_diffrn_standards_decay_%     7
loop_
    _diffrn_standard_refln_index_h
    _diffrn_standard_refln_index_k
    _diffrn_standard_refln_index_l
    1 -4 1
    -2 -4 0
_refine_special_details
;
Refinement of <i>F</i>^2^ against ALL reflections. The weighted <i>R</i>-factor
<i>wR</i> and goodness of fit <i>S</i> are based on <i>F</i>^2^, conventional
<i>R</i>-factors <i>R</i> are based on <i>F</i>, with <i>F</i> set to zero for
negative <i>F</i>^2^. The threshold expression of <i>F</i>^2^ >
\s(<i>F</i>^2^) is used only for calculating <i>R</i>-factors(gt) <i>etc</i>.
and is not relevant to the choice of reflections for refinement.
<i>R</i>-factors based on <i>F</i>^2^ are statistically about twice as large
as those based on <i>F</i>, and <i>R</i>- factors based on ALL data will be
even larger.
;
_reflns_number_total     3587
_reflns_number_gt     1625
_reflns_threshold_expression     I>2\s(I)
_refine_ls_structure_factor_coef     Fsqd
_refine_ls_matrix_type     full
_refine_ls_R_factor_all     0.1458
_refine_ls_R_factor_gt     0.0544
_refine_ls_wR_factor_gt     0.1176
_refine_ls_wR_factor_ref     0.1558
_refine_ls_goodness_of_fit_ref     0.975
_refine_ls_restrained_S_all     0.975
_refine_ls_number_reflns     3587
_refine_ls_number_parameters     309
_refine_ls_number_restraints     0
_refine_ls_hydrogen_treatment     refall
_refine_ls_weighting_scheme     calc
_refine_ls_weighting_details
               'calc w = 1/[\s^2^(Fo^2^)+(0.0682P)^2^] where P=(Fo^2^+2Fc^2^)/3'
_atom_sites_solution_hydrogens     geom
_atom_sites_solution_primary     direct
_atom_sites_solution_secondary     difmap
_refine_ls_shift/su_max     0.000
_refine_ls_shift/su_mean     0.000
_refine_diff_density_max     0.174
_refine_diff_density_min     -0.195
_refine_ls_extinction_method     none
_refine_ls_extinction_coef     ?
loop_
    _atom_type_symbol
    _atom_type_description
    _atom_type_scat_dispersion_real
    _atom_type_scat_dispersion_imag
    _atom_type_scat_source
    'C' 'C' 0.0033 0.0016
                         'International Tables Vol C Tables 4.2.6.8 and 6.1.1.4'
    'H' 'H' 0.0000 0.0000
                         'International Tables Vol C Tables 4.2.6.8 and 6.1.1.4'
    'N' 'N' 0.0061 0.0033
                         'International Tables Vol C Tables 4.2.6.8 and 6.1.1.4'
_computing_data_collection     'CAD-4 EXPRESS (Enraf--Nonius, 1994)'
_computing_cell_refinement     'CAD-4 EXPRESS (Enraf--Nonius, 1994)'
_computing_data_reduction     'XCAD4 (Harms & Wocadlo, 1995)'
_computing_structure_solution     'SHELXS97 (Sheldrick, 2008)'
_computing_structure_refinement     'SHELXL97 (Sheldrick, 2008)'
_computing_molecular_graphics     'DIAMOND (Brandenburg, 1998)'
_computing_publication_material     'SHELXL97 (Sheldrick, 2008)'
loop_
    _atom_site_type_symbol
    _atom_site_label
    _atom_site_fract_x
    _atom_site_fract_y
    _atom_site_fract_z
    _atom_site_U_iso_or_equiv
    _atom_site_adp_type
    _atom_site_calc_flag
    _atom_site_refinement_flags
    _atom_site_occupancy
    _atom_site_disorder_assembly
    _atom_site_disorder_group
    N N1 -0.13498(16) 0.4548(5) 0.10237(17) 0.0949(9) Uani d . 1 . .
    N N2 0.08178(11) 0.5724(3) 0.18358(11) 0.0514(5) Uani d . 1 . .
    N N3 0.22797(11) 0.3529(3) 0.17780(11) 0.0484(5) Uani d . 1 . .
    C C1 -0.09372(17) 0.6013(5) 0.11096(15) 0.0625(7) Uani d . 1 . .
    C C2 -0.04111(15) 0.7881(4) 0.12169(16) 0.0564(7) Uani d . 1 . .
    C C3 -0.0645(2) 0.9613(6) 0.0767(2) 0.0792(9) Uani d . 1 . .
    C C4 0.03676(16) 0.7713(5) 0.18724(18) 0.0616(7) Uani d . 1 . .
    C C5 0.15513(15) 0.5667(5) 0.25155(16) 0.0558(7) Uani d . 1 . .
    C C6 0.20291(16) 0.3636(5) 0.24995(15) 0.0535(7) Uani d . 1 . .
    C C7 0.10589(17) 0.5601(5) 0.11123(16) 0.0560(7) Uani d . 1 . .
    C C8 0.15533(15) 0.3575(5) 0.11019(15) 0.0545(7) Uani d . 1 . .
    C C9 0.27587(14) 0.1535(4) 0.17883(14) 0.0492(6) Uani d . 1 . .
    C C10 0.35248(13) 0.1564(4) 0.24803(14) 0.0504(6) Uani d . 1 . .
    C C11 0.40273(16) 0.3359(5) 0.26327(17) 0.0642(8) Uani d . 1 . .
    C C12 0.47357(17) 0.3339(7) 0.3254(2) 0.0781(10) Uani d . 1 . .
    C C13 0.4938(2) 0.1530(7) 0.3721(2) 0.0842(11) Uani d . 1 . .
    C C14 0.4453(2) -0.0264(7) 0.3578(2) 0.0816(10) Uani d . 1 . .
    C C15 0.37478(18) -0.0246(6) 0.29607(17) 0.0660(8) Uani d . 1 . .
    C C16 0.29580(13) 0.1168(4) 0.10145(14) 0.0495(6) Uani d . 1 . .
    C C17 0.32827(19) 0.2798(5) 0.06644(17) 0.0685(8) Uani d . 1 . .
    C C18 0.3497(2) 0.2389(6) -0.00144(19) 0.0807(10) Uani d . 1 . .
    C C19 0.33888(18) 0.0384(6) -0.03670(18) 0.0738(9) Uani d . 1 . .
    C C20 0.30501(19) -0.1234(6) -0.00327(19) 0.0746(9) Uani d . 1 . .
    C C21 0.28447(16) -0.0861(5) 0.06555(18) 0.0623(7) Uani d . 1 . .
    H H13 -0.0285(19) 1.088(5) 0.0898(18) 0.098(11) Uiso d . 1 . .
    H H23 -0.1189(16) 0.972(4) 0.0391(16) 0.068(8) Uiso d . 1 . .
    H H14 0.0235(14) 0.767(4) 0.2404(16) 0.074(8) Uiso d . 1 . .
    H H24 0.0693(16) 0.909(4) 0.1835(15) 0.075(8) Uiso d . 1 . .
    H H15 0.1394(13) 0.573(4) 0.2995(14) 0.058(7) Uiso d . 1 . .
    H H25 0.1883(16) 0.704(4) 0.2488(15) 0.078(8) Uiso d . 1 . .
    H H16 0.1723(15) 0.231(4) 0.2543(14) 0.068(8) Uiso d . 1 . .
    H H26 0.2498(14) 0.361(3) 0.2972(13) 0.053(6) Uiso d . 1 . .
    H H17 0.0579(14) 0.552(4) 0.0641(15) 0.057(7) Uiso d . 1 . .
    H H27 0.1379(14) 0.692(4) 0.1039(13) 0.060(7) Uiso d . 1 . .
    H H18 0.1224(15) 0.228(4) 0.1109(14) 0.068(8) Uiso d . 1 . .
    H H28 0.1719(13) 0.360(4) 0.0624(14) 0.055(7) Uiso d . 1 . .
    H H19 0.2430(12) 0.032(3) 0.1842(11) 0.039(6) Uiso d . 1 . .
    H H111 0.3885(13) 0.460(4) 0.2327(14) 0.056(8) Uiso d . 1 . .
    H H112 0.5043(17) 0.462(5) 0.3322(17) 0.088(10) Uiso d . 1 . .
    H H113 0.5413(19) 0.155(5) 0.4162(18) 0.093(10) Uiso d . 1 . .
    H H114 0.4583(19) -0.147(5) 0.3893(18) 0.096(11) Uiso d . 1 . .
    H H115 0.3425(16) -0.147(5) 0.2845(15) 0.078(10) Uiso d . 1 . .
    H H117 0.3375(17) 0.426(5) 0.0924(18) 0.094(10) Uiso d . 1 . .
    H H118 0.3684(18) 0.350(5) -0.0223(17) 0.086(10) Uiso d . 1 . .
    H H119 0.3571(17) 0.006(5) -0.0838(19) 0.100(10) Uiso d . 1 . .
    H H120 0.2960(16) -0.263(5) -0.0260(17) 0.084(9) Uiso d . 1 . .
    H H121 0.2654(16) -0.199(4) 0.0925(15) 0.072(9) Uiso d . 1 . .
loop_
    _atom_site_aniso_label
    _atom_site_aniso_U_11
    _atom_site_aniso_U_22
    _atom_site_aniso_U_33
    _atom_site_aniso_U_12
    _atom_site_aniso_U_13
    _atom_site_aniso_U_23
    N1 0.0769(18) 0.088(2) 0.102(2) -0.0164(16) -0.0001(16) 0.0096(17)
    N2 0.0447(11) 0.0591(14) 0.0510(11) -0.0024(10) 0.0149(9) -0.0069(10)
    N3 0.0423(11) 0.0535(13) 0.0495(11) -0.0019(10) 0.0135(9) -0.0029(10)
    C1 0.0554(16) 0.067(2) 0.0588(16) 0.0055(16) 0.0067(14) 0.0023(14)
    C2 0.0517(15) 0.0572(17) 0.0614(15) 0.0058(14) 0.0182(13) -0.0068(14)
    C3 0.077(2) 0.067(2) 0.089(2) 0.0144(19) 0.016(2) 0.0031(19)
    C4 0.0583(17) 0.0565(18) 0.0700(18) 0.0005(15) 0.0187(14) -0.0111(15)
    C5 0.0483(14) 0.0703(19) 0.0507(15) -0.0033(14) 0.0173(13) -0.0077(14)
    C6 0.0451(14) 0.0679(18) 0.0462(14) -0.0038(14) 0.0116(12) 0.0029(13)
    C7 0.0476(14) 0.0635(19) 0.0549(16) 0.0044(14) 0.0116(13) 0.0034(14)
    C8 0.0485(15) 0.0639(19) 0.0496(15) -0.0018(15) 0.0118(12) -0.0023(13)
    C9 0.0439(13) 0.0488(16) 0.0553(15) -0.0116(13) 0.0151(11) 0.0002(12)
    C10 0.0430(13) 0.0553(16) 0.0538(14) -0.0007(13) 0.0156(11) -0.0040(13)
    C11 0.0516(16) 0.066(2) 0.0726(19) -0.0047(15) 0.0145(15) -0.0038(16)
    C12 0.0488(18) 0.094(3) 0.089(2) -0.0114(19) 0.0162(17) -0.029(2)
    C13 0.0546(19) 0.115(3) 0.073(2) 0.021(2) 0.0031(17) -0.019(2)
    C14 0.074(2) 0.092(3) 0.071(2) 0.023(2) 0.0090(18) 0.007(2)
    C15 0.0605(18) 0.068(2) 0.0673(19) 0.0052(17) 0.0149(15) 0.0057(16)
    C16 0.0382(13) 0.0520(16) 0.0557(14) -0.0013(11) 0.0097(11) -0.0020(12)
    C17 0.086(2) 0.0594(19) 0.0687(18) -0.0062(16) 0.0367(16) -0.0035(15)
    C18 0.098(2) 0.079(2) 0.078(2) 0.002(2) 0.0455(19) 0.008(2)
    C19 0.0669(19) 0.098(3) 0.0570(18) 0.0194(18) 0.0184(15) -0.0029(18)
    C20 0.0671(19) 0.075(2) 0.077(2) 0.0013(18) 0.0152(16) -0.0247(19)
    C21 0.0546(16) 0.0583(19) 0.0751(19) -0.0043(14) 0.0208(14) -0.0071(16)
_geom_special_details
;
All e.s.d.'s (except the e.s.d. in the dihedral angle between two l.s. planes)
are estimated using the full covariance matrix. The cell e.s.d.'s are taken
into account individually in the estimation of e.s.d.'s in distances, angles
and torsion angles; correlations between e.s.d.'s in cell parameters are only
used when they are defined by crystal symmetry. An approximate (isotropic)
treatment of cell e.s.d.'s is used for estimating e.s.d.'s involving l.s.
planes.
;
loop_
    _geom_bond_atom_site_label_1
    _geom_bond_atom_site_label_2
    _geom_bond_site_symmetry_2
    _geom_bond_distance
    _geom_bond_publ_flag
    N1 C1 . 1.139(3) n
    N2 C7 . 1.463(3) n
    N2 C4 . 1.471(3) n
    N2 C5 . 1.479(3) n
    N3 C8 . 1.467(3) n
    N3 C6 . 1.469(3) n
    N3 C9 . 1.486(3) n
    C1 C2 . 1.453(4) n
    C2 C3 . 1.326(4) n
    C2 C4 . 1.511(4) n
    C3 H13 . 0.99(3) n
    C3 H23 . 0.99(3) n
    C4 H14 . 1.03(3) n
    C4 H24 . 1.03(3) n
    C5 C6 . 1.512(4) n
    C5 H15 . 0.97(2) n
    C5 H25 . 1.03(3) n
    C6 H16 . 0.99(3) n
    C6 H26 . 0.99(2) n
    C7 C8 . 1.524(4) n
    C7 H17 . 1.00(2) n
    C7 H27 . 1.02(2) n
    C8 H18 . 0.99(3) n
    C8 H28 . 0.97(2) n
    C9 C16 . 1.527(3) n
    C9 C10 . 1.527(3) n
    C9 H19 . 0.97(2) n
    C10 C11 . 1.391(4) n
    C10 C15 . 1.391(4) n
    C11 C12 . 1.394(4) n
    C11 H111 . 0.93(2) n
    C12 C13 . 1.374(5) n
    C12 H112 . 0.95(3) n
    C13 C14 . 1.373(5) n
    C13 H113 . 0.96(3) n
    C14 C15 . 1.387(4) n
    C14 H114 . 0.92(3) n
    C15 H115 . 0.93(3) n
    C16 C17 . 1.388(4) n
    C16 C21 . 1.394(3) n
    C17 C18 . 1.383(4) n
    C17 H117 . 1.00(3) n
    C18 C19 . 1.376(4) n
    C18 H118 . 0.89(3) n
    C19 C20 . 1.380(4) n
    C19 H119 . 1.00(3) n
    C20 C21 . 1.387(4) n
    C20 H120 . 0.94(3) n
    C21 H121 . 0.96(3) n
loop_
    _geom_angle_atom_site_label_1
    _geom_angle_atom_site_label_2
    _geom_angle_atom_site_label_3
    _geom_angle_site_symmetry_1
    _geom_angle_site_symmetry_3
    _geom_angle
    _geom_angle_publ_flag
    C7 N2 C4 . . 112.1(2) n
    C7 N2 C5 . . 108.08(19) n
    C4 N2 C5 . . 109.3(2) n
    C8 N3 C6 . . 107.69(19) n
    C8 N3 C9 . . 111.96(19) n
    C6 N3 C9 . . 109.63(19) n
    N1 C1 C2 . . 179.8(3) n
    C3 C2 C1 . . 119.4(3) n
    C3 C2 C4 . . 124.6(3) n
    C1 C2 C4 . . 115.9(3) n
    C2 C3 H13 . . 115.8(18) n
    C2 C3 H23 . . 121.7(16) n
    H13 C3 H23 . . 122(2) n
    N2 C4 C2 . . 113.3(2) n
    N2 C4 H14 . . 106.4(14) n
    C2 C4 H14 . . 108.2(14) n
    N2 C4 H24 . . 111.9(14) n
    C2 C4 H24 . . 106.4(15) n
    H14 C4 H24 . . 111(2) n
    N2 C5 C6 . . 110.8(2) n
    N2 C5 H15 . . 108.4(13) n
    C6 C5 H15 . . 110.5(14) n
    N2 C5 H25 . . 107.7(15) n
    C6 C5 H25 . . 111.1(14) n
    H15 C5 H25 . . 108.3(19) n
    N3 C6 C5 . . 111.1(2) n
    N3 C6 H16 . . 109.6(14) n
    C5 C6 H16 . . 111.8(14) n
    N3 C6 H26 . . 110.7(12) n
    C5 C6 H26 . . 109.0(13) n
    H16 C6 H26 . . 105(2) n
    N2 C7 C8 . . 111.2(2) n
    N2 C7 H17 . . 110.6(13) n
    C8 C7 H17 . . 106.9(13) n
    N2 C7 H27 . . 112.3(13) n
    C8 C7 H27 . . 108.8(13) n
    H17 C7 H27 . . 106.8(19) n
    N3 C8 C7 . . 111.3(2) n
    N3 C8 H18 . . 109.9(15) n
    C7 C8 H18 . . 109.5(14) n
    N3 C8 H28 . . 107.8(13) n
    C7 C8 H28 . . 108.2(13) n
    H18 C8 H28 . . 110.2(19) n
    N3 C9 C16 . . 112.77(19) n
    N3 C9 C10 . . 110.9(2) n
    C16 C9 C10 . . 110.31(19) n
    N3 C9 H19 . . 107.4(12) n
    C16 C9 H19 . . 105.7(12) n
    C10 C9 H19 . . 109.6(12) n
    C11 C10 C15 . . 118.4(3) n
    C11 C10 C9 . . 121.3(2) n
    C15 C10 C9 . . 120.3(2) n
    C10 C11 C12 . . 120.6(3) n
    C10 C11 H111 . . 119.9(15) n
    C12 C11 H111 . . 119.5(15) n
    C13 C12 C11 . . 119.6(3) n
    C13 C12 H112 . . 124.8(19) n
    C11 C12 H112 . . 115.6(19) n
    C14 C13 C12 . . 120.8(3) n
    C14 C13 H113 . . 119.8(18) n
    C12 C13 H113 . . 119.4(18) n
    C13 C14 C15 . . 119.6(4) n
    C13 C14 H114 . . 121(2) n
    C15 C14 H114 . . 119(2) n
    C14 C15 C10 . . 121.0(4) n
    C14 C15 H115 . . 120.4(17) n
    C10 C15 H115 . . 118.5(17) n
    C17 C16 C21 . . 118.1(3) n
    C17 C16 C9 . . 121.5(2) n
    C21 C16 C9 . . 120.3(2) n
    C18 C17 C16 . . 120.4(3) n
    C18 C17 H117 . . 120.9(17) n
    C16 C17 H117 . . 118.7(17) n
    C19 C18 C17 . . 121.5(3) n
    C19 C18 H118 . . 121.9(19) n
    C17 C18 H118 . . 116.5(19) n
    C18 C19 C20 . . 118.5(3) n
    C18 C19 H119 . . 121.8(18) n
    C20 C19 H119 . . 119.6(18) n
    C19 C20 C21 . . 120.6(3) n
    C19 C20 H120 . . 121.2(17) n
    C21 C20 H120 . . 118.2(17) n
    C20 C21 C16 . . 120.8(3) n
    C20 C21 H121 . . 122.3(16) n
    C16 C21 H121 . . 116.7(16) n
