# Supplementary material for: 2-[(4-Benzhydrylpipérazin-1-yl)méthyl]acrylonitrile
Source: Acta Crystallogr Sect E Struct Rep Online. 2008 Sep 6;64(Pt 10):o1872. doi: 10.1107/S1600536808025403 (PMC2959296; doi:10.1107/S1600536808025403)
Supplement: Supplementary file 2 [file e-64-o1872-Isup2.hkl]

#
# h,k,l, Fc-squared, Fo-squared, sigma(Fo-squared) and status flag
#
data_I
_shelx_title '  efrit1 in P 21/c'
_shelx_refln_list_code          4
_shelx_F_calc_maximum      172.62
_exptl_crystal_F_000       680.00
_reflns_d_resolution_high  0.8115
 
loop_
 _symmetry_equiv_pos_as_xyz
 'x, y, z'
 '-x, y+1/2, -z+1/2'
 '-x, -y, -z'
 'x, -y-1/2, z-1/2'
 
_cell_length_a    17.4431
_cell_length_b     6.1832
_cell_length_c    17.7173
_cell_angle_alpha  90.000
_cell_angle_beta  107.003
_cell_angle_gamma  90.000
 
_shelx_F_squared_multiplier     1.000
 
loop_
 _refln_index_h
 _refln_index_k
 _refln_index_l
 _refln_F_squared_calc
 _refln_F_squared_meas
 _refln_F_squared_sigma
 _refln_observed_status
   2   0   0      861.08      847.33      9.33 o
   3   0   0     1683.85     1681.71     16.43 o
   4   0   0     2812.07     2796.92     24.51 o
   5   0   0     7849.77     8274.22     47.01 o
   6   0   0      772.41      746.08     16.43 o
   7   0   0      716.72      726.38     16.83 o
   8   0   0       15.44       15.65      2.81 o
   9   0   0      221.86      230.40     12.18 o
  10   0   0       75.28       94.54      8.96 o
  11   0   0       17.80       12.24      7.70 o
  12   0   0       81.01       96.11      7.72 o
  13   0   0        3.06        2.23      7.41 o
  14   0   0      163.63      171.43     14.84 o
  15   0   0       81.59       92.31      9.15 o
  16   0   0      438.19      410.87     24.55 o
  17   0   0        4.40       -7.21     12.31 o
  18   0   0        0.59       -4.44      8.77 o
  19   0   0        6.33       26.41      9.60 o
  20   0   0       29.54       34.77     13.92 o
   1   1   0     9921.25     9131.11     35.04 o
   2   1   0     3163.89     3207.07     23.70 o
   3   1   0       94.10       94.87      5.78 o
   4   1   0      104.55      102.53      6.28 o
   5   1   0      242.81      262.61     10.05 o
   6   1   0      842.71      836.99     17.86 o
   7   1   0       61.31       66.98      6.21 o
   8   1   0      840.81      802.69     19.74 o
   9   1   0      122.69      129.85      9.73 o
  10   1   0       13.96        1.16      7.02 o
  11   1   0        8.48       -0.64      6.34 o
  12   1   0       26.95       19.49      8.80 o
  13   1   0       20.21       22.17      8.34 o
  14   1   0      121.57      107.67      9.33 o
  15   1   0      140.50      157.08     14.04 o
  16   1   0       18.57       28.06     10.57 o
  17   1   0       46.33       36.52      5.74 o
  18   1   0        1.57       -9.04     11.31 o
  19   1   0        1.71       20.65      9.33 o
  20   1   0        0.04      -13.15     13.15 o
   0   2   0      237.09      277.08     10.43 o
   1   2   0      418.37      415.25     10.57 o
   2   2   0       21.28       23.10      2.15 o
   3   2   0      989.91     1057.23     19.59 o
   4   2   0     2482.31     2662.40     32.13 o
   5   2   0      764.99      836.90     19.30 o
   6   2   0      849.49      970.22     21.39 o
   7   2   0       77.80       75.63      6.46 o
   8   2   0        1.43        5.12      5.68 o
   9   2   0       19.62       18.75      3.39 o
  10   2   0       13.74        5.16      8.38 o
  11   2   0      259.11      283.98     16.48 o
  12   2   0        1.96       12.06      8.61 o
  13   2   0      243.59      229.10     15.38 o
  14   2   0       56.62       59.75      5.95 o
  15   2   0        0.68       -2.89      8.67 o
  16   2   0       37.84       24.47     10.59 o
  17   2   0        5.63       16.46      9.11 o
  18   2   0        3.58      -12.76     12.76 o
  19   2   0        0.12       -6.32     12.04 o
   1   3   0      297.81      319.64     12.72 o
   2   3   0        7.32       -2.93      5.41 o
   3   3   0      503.51      558.21     17.07 o
   4   3   0      130.52      166.64     11.11 o
   5   3   0      319.75      331.90     14.68 o
   6   3   0      341.26      354.90     15.48 o
   7   3   0        6.37       -2.85      6.46 o
   8   3   0        4.78        3.08      7.49 o
   9   3   0        3.06        2.75      7.29 o
  10   3   0        0.12        4.46      7.74 o
  11   3   0       34.35       37.50      4.89 o
  12   3   0        0.87       -3.39      8.90 o
  13   3   0        1.68       -0.91      9.44 o
  14   3   0        2.25        6.86      9.66 o
  15   3   0        4.34        3.16      9.10 o
  16   3   0        3.28       -2.21      9.66 o
  17   3   0        0.22       -7.10     11.23 o
  18   3   0        4.27       29.03     10.16 o
   0   4   0      410.44      396.22     17.86 o
   1   4   0       30.99       35.95      4.05 o
   2   4   0      731.77      692.29     20.59 o
   3   4   0      227.20      240.52     13.63 o
   4   4   0      163.73      163.09     12.59 o
   5   4   0      133.64      169.22     13.21 o
   6   4   0       40.70       40.78      4.73 o
   7   4   0       42.25       25.23      9.48 o
   8   4   0        0.26        3.92      7.87 o
   9   4   0       19.90        0.81     10.32 o
  10   4   0      336.97      374.85     21.04 o
  11   4   0       17.24        5.49      9.77 o
  12   4   0        0.02        2.93      9.70 o
  13   4   0       46.64       42.45      5.72 o
  14   4   0       94.42       97.97     11.00 o
  15   4   0        7.24       -3.53     12.39 o
  16   4   0       44.66       50.92      6.92 o
  17   4   0       14.80       18.19     11.19 o
   1   5   0      597.64      649.26     26.35 o
   2   5   0      101.07      102.28     10.34 o
   3   5   0        9.18       18.99      7.74 o
   4   5   0      101.02      104.52     10.96 o
   5   5   0       17.85       15.98      8.82 o
   6   5   0       16.36        2.50     10.26 o
   7   5   0       45.81       46.83      5.35 o
   8   5   0       23.56       17.30     10.51 o
   9   5   0       18.81       22.38      4.83 o
  10   5   0       18.61        9.21     11.07 o
  11   5   0       33.63       31.07     11.38 o
  12   5   0        0.44       14.70      9.68 o
  13   5   0        4.86       17.90      8.51 o
  14   5   0       11.93       25.17     11.25 o
  15   5   0       57.70       55.77      7.60 o
   0   6   0        0.22       -7.04     12.28 o
   1   6   0      124.85      122.79     12.06 o
   2   6   0        8.32       11.00     11.67 o
   3   6   0       12.57       17.32      9.37 o
   4   6   0       19.18       14.87      9.77 o
   5   6   0       77.23       76.58      7.78 o
   6   6   0        1.44        9.75     10.61 o
   7   6   0        2.72        3.14      8.28 o
   8   6   0       20.40       11.44     12.43 o
   9   6   0        1.34        3.59      9.97 o
  10   6   0        5.68        6.11     11.13 o
  11   6   0        3.13        7.58     11.98 o
  12   6   0        0.26       14.43     10.06 o
   1   7   0        0.02       -3.70     12.24 o
   2   7   0        2.30       11.42     10.34 o
   3   7   0        1.55      -11.98     11.98 o
   4   7   0        2.42       -8.44     11.46 o
   5   7   0       13.90        0.00     12.47 o
   6   7   0        5.51       -3.41     12.00 o
   7   7   0        1.47       10.94     10.53 o
   8   7   0        4.51        8.05     12.31 o
 -20   1   1       15.90       29.17     10.67 o
 -19   1   1        0.56        3.53      8.44 o
 -18   1   1        2.41       -1.09      8.84 o
 -17   1   1      144.94      153.82     15.01 o
 -16   1   1       27.00       31.01      4.63 o
 -15   1   1        0.17       -2.66      9.33 o
 -14   1   1       10.57        1.63      7.80 o
 -13   1   1      333.14      366.52     18.13 o
 -12   1   1       94.45       94.19      9.23 o
 -11   1   1       40.13       35.95      4.19 o
 -10   1   1       14.93       19.76      3.34 o
  -9   1   1       23.75       25.64      3.20 o
  -8   1   1      198.96      198.79     10.72 o
  -7   1   1        5.38        3.35      4.62 o
  -6   1   1      142.97      157.16      8.59 o
  -5   1   1      324.32      370.92     11.36 o
  -4   1   1     4856.38     5034.26     35.82 o
  -3   1   1     5663.67     5663.74     34.03 o
  -2   1   1    15201.19    12061.03     42.57 o
  -1   1   1     1835.12     1647.85     14.35 o
   0   1   1       13.93       13.78      0.95 o
   1   1   1       71.87       84.14      4.36 o
   2   1   1     1151.07     1082.07     14.35 o
   3   1   1     9908.13    10086.73     48.19 o
   4   1   1      543.64      591.45     13.36 o
   5   1   1       90.02       74.51      6.55 o
   6   1   1     1283.27     1378.51     23.02 o
   7   1   1      104.08      102.92      7.99 o
   8   1   1     1067.22      973.67     22.46 o
   9   1   1      957.31      989.65     24.22 o
  10   1   1       48.49       57.54      6.09 o
  11   1   1      111.43      103.83      9.00 o
  12   1   1      552.58      577.31     22.38 o
  13   1   1       80.92      100.14      9.81 o
  14   1   1       12.27        3.45      9.60 o
  15   1   1       85.75       82.75      7.99 o
  16   1   1        5.70        2.00      8.59 o
  17   1   1       15.40       23.72     10.10 o
  18   1   1        4.79       12.80      8.92 o
  19   1   1       14.12       18.75     10.82 o
  20   1   1        7.32       20.13     12.51 o
 -20   2   1        5.84        3.96     10.43 o
 -19   2   1        2.43       13.52     10.36 o
 -18   2   1       16.04       21.80     11.65 o
 -17   2   1        6.26       -4.27      8.80 o
 -16   2   1        1.57       -9.73      9.73 o
 -15   2   1       21.91       20.61      8.80 o
 -14   2   1      257.19      254.14     18.36 o
 -13   2   1        0.07        7.19      7.45 o
 -12   2   1       30.23       30.93      4.46 o
 -11   2   1      421.48      433.96     18.87 o
 -10   2   1       35.76       41.73      4.23 o
  -9   2   1      174.40      169.68     12.55 o
  -8   2   1       92.64       89.52      8.86 o
  -7   2   1       95.64       99.93      8.88 o
  -6   2   1       23.25       30.12      3.26 o
  -5   2   1     4463.87     4798.00     43.73 o
  -4   2   1      655.02      771.70     17.24 o
  -3   2   1      184.55      184.46      8.80 o
  -2   2   1       12.72        9.27      4.03 o
  -1   2   1      752.69      742.84     14.37 o
   0   2   1      285.78      291.90     41.32 o
   1   2   1       52.99       51.49      4.67 o
   2   2   1       53.06       45.34      4.56 o
   3   2   1     1961.99     2111.42     27.36 o
   4   2   1      210.81      214.23     10.55 o
   5   2   1     2014.41     2177.67     30.48 o
   6   2   1        1.36        5.33      5.45 o
   7   2   1        0.01       -2.37      5.33 o
   8   2   1        2.35       -0.50      5.97 o
   9   2   1        8.12        9.60      6.85 o
  10   2   1        7.16       13.87      6.96 o
  11   2   1      429.04      445.83     20.75 o
  12   2   1      287.31      289.64     18.89 o
  13   2   1       89.55       86.39      8.03 o
  14   2   1        0.03       14.68      7.68 o
  15   2   1       88.60       79.63      8.32 o
  16   2   1        0.51        3.14      9.10 o
  17   2   1        0.00        6.79      9.97 o
  18   2   1       12.06       12.12      8.75 o
  19   2   1        6.84       -2.60     12.61 o
 -19   3   1        0.17       23.60      8.49 o
 -18   3   1        5.46        1.22     10.94 o
 -17   3   1        2.22        2.31     10.69 o
 -16   3   1       11.01       21.54     10.34 o
 -15   3   1        7.91       22.53     10.24 o
 -14   3   1       30.55       30.52     10.55 o
 -13   3   1        8.48       13.81      4.01 o
 -12   3   1        1.48        8.22      7.19 o
 -11   3   1        1.93        0.76      7.99 o
 -10   3   1       22.68       23.41      3.90 o
  -9   3   1       49.72       44.97      4.67 o
  -8   3   1        2.42        4.25      6.50 o
  -7   3   1      358.98      392.93     15.94 o
  -6   3   1      447.85      506.96     18.19 o
  -5   3   1      185.55      183.41     12.00 o
  -4   3   1     2550.98     2737.81     36.15 o
  -3   3   1       52.70       49.22      3.18 o
  -2   3   1        0.56       -2.87      4.62 o
  -1   3   1      203.46      189.91     10.43 o
   0   3   1        7.14       17.18      5.50 o
   1   3   1      111.71       91.05      8.65 o
   2   3   1        3.83        7.19      5.26 o
   3   3   1      169.35      215.91     11.62 o
   4   3   1     1472.85     1670.56     30.06 o
   5   3   1        3.57       10.59      5.97 o
   6   3   1       15.18       18.13      6.85 o
   7   3   1      278.14      276.26     14.95 o
   8   3   1       18.40       11.36      7.43 o
   9   3   1        0.09        7.10      6.88 o
  10   3   1      176.73      182.97     15.34 o
  11   3   1      158.00      135.59     12.14 o
  12   3   1      784.09      817.00     30.64 o
  13   3   1        0.14       10.34      8.86 o
  14   3   1        0.20       -1.01      9.17 o
  15   3   1       28.73       22.67     11.98 o
  16   3   1        6.14        4.56     10.28 o
  17   3   1        2.09       10.92     10.08 o
  18   3   1       22.66       18.17     14.68 o
 -17   4   1        5.30       -7.60     12.02 o
 -16   4   1       68.81       77.61      8.40 o
 -15   4   1        2.05       -7.99     11.13 o
 -14   4   1       87.28       75.09      6.92 o
 -13   4   1       54.14       37.25     13.32 o
 -12   4   1       49.57       45.51      5.55 o
 -11   4   1        0.89       10.70      8.16 o
 -10   4   1        1.21        4.29      8.36 o
  -9   4   1       13.14        5.70      9.81 o
  -8   4   1        9.31       17.67      9.56 o
  -7   4   1        0.58       -3.45      7.58 o
  -6   4   1       53.26       44.85      4.98 o
  -5   4   1       90.51       96.24      8.75 o
  -4   4   1       11.05       -8.18      8.18 o
  -3   4   1      424.40      439.53     16.85 o
  -2   4   1        1.23       -6.85      6.85 o
  -1   4   1       76.08       94.17      7.93 o
   0   4   1      290.49      292.22     22.37 o
   1   4   1      832.33      796.81     23.45 o
   2   4   1      243.81      249.25     13.17 o
   3   4   1        4.46       10.30      7.35 o
   4   4   1        5.71        8.80      8.49 o
   5   4   1       41.31       42.93      4.81 o
   6   4   1       28.98        7.19      9.60 o
   7   4   1       15.76       21.86      8.55 o
   8   4   1      175.36      185.29     14.89 o
   9   4   1        0.06        5.97      8.13 o
  10   4   1       92.16       93.92      8.40 o
  11   4   1      161.00      160.43     15.90 o
  12   4   1        1.57        4.01      8.75 o
  13   4   1       53.35       27.73     12.04 o
  14   4   1       23.70       29.46     10.51 o
  15   4   1       14.42       24.07     11.91 o
  16   4   1       34.28       41.58      6.30 o
  17   4   1        0.41        9.35     11.40 o
 -15   5   1        0.03       -2.56     10.32 o
 -14   5   1        1.42       -7.33     11.21 o
 -13   5   1       25.27       20.79     12.02 o
 -12   5   1       23.39       -1.11     11.73 o
 -11   5   1       15.36        8.44      9.42 o
 -10   5   1       30.50       14.14     10.30 o
  -9   5   1       30.56       33.57      5.16 o
  -8   5   1        1.22        2.75      9.97 o
  -7   5   1      109.72      124.98     11.23 o
  -6   5   1        0.22       -2.33      8.59 o
  -5   5   1        1.43        3.01      8.36 o
  -4   5   1       81.25       89.96      7.91 o
  -3   5   1        6.94       -2.73      9.19 o
  -2   5   1      252.67      265.21     16.17 o
  -1   5   1      169.41      163.88     15.94 o
   0   5   1        0.03        1.21      7.84 o
   1   5   1       85.59       83.27      7.85 o
   2   5   1       50.14       55.91      4.96 o
   3   5   1       45.55       51.45      4.91 o
   4   5   1        4.66       13.26      8.03 o
   5   5   1       45.01       44.72      5.53 o
   6   5   1       74.94       86.92      8.61 o
   7   5   1       50.53       28.62     11.67 o
   8   5   1       23.03        9.68      9.97 o
   9   5   1        6.05      -11.15     11.15 o
  10   5   1        8.04        2.09      9.39 o
  11   5   1        8.17        7.74      9.42 o
  12   5   1        2.67      -13.30     13.30 o
  13   5   1        2.99        9.79     11.75 o
  14   5   1       27.94       -5.16     13.52 o
  15   5   1        1.27      -11.77     11.77 o
 -12   6   1       19.58       14.23     11.81 o
 -11   6   1        3.59        8.73      9.75 o
 -10   6   1        2.88       -4.77     11.81 o
  -9   6   1        3.50       -5.76      9.85 o
  -8   6   1       10.55        8.73     10.45 o
  -7   6   1        0.61       14.74      8.51 o
  -6   6   1        6.65       -6.46      9.81 o
  -5   6   1       12.06        9.91      9.08 o
  -4   6   1        1.36        5.99      8.94 o
  -3   6   1      316.44      321.08     20.07 o
  -2   6   1      128.10      119.81     12.41 o
  -1   6   1        7.75        5.95     11.38 o
   0   6   1       20.65       17.87      9.35 o
   1   6   1       57.23       70.05      7.35 o
   2   6   1        1.65       21.45      9.93 o
   3   6   1       10.12       14.66      9.35 o
   4   6   1        0.48      -10.65     10.65 o
   5   6   1       15.39       23.81     11.00 o
   6   6   1        0.05        2.11     10.16 o
   7   6   1        4.24       -1.09     10.05 o
   8   6   1        1.69       -4.71     10.90 o
   9   6   1       24.31       22.96     13.30 o
  10   6   1        5.16        6.19     14.16 o
  11   6   1        3.84      -12.84     12.84 o
  12   6   1        4.99        4.05     12.14 o
  -8   7   1        0.94        2.56     12.20 o
  -7   7   1        0.70      -11.38     11.38 o
  -6   7   1       11.98       21.82     10.80 o
  -5   7   1       35.32       42.12      5.70 o
  -4   7   1       12.30       14.60      5.02 o
  -3   7   1       18.90       24.96      9.89 o
  -2   7   1        6.16        7.93     10.08 o
  -1   7   1        0.31        6.15     13.07 o
   0   7   1        0.12       14.04     11.73 o
   1   7   1        5.28        0.00     12.26 o
   2   7   1        0.01        4.62     11.15 o
   3   7   1        2.75        4.32      8.65 o
   4   7   1       54.08       57.52      6.17 o
   5   7   1        3.31        7.12     11.23 o
   6   7   1        4.01       11.07     10.63 o
   7   7   1        0.40       -6.50     13.21 o
 -21   0   2        4.03        7.87     10.67 o
 -20   0   2        1.79       12.24      8.30 o
 -19   0   2        0.06       -3.43     10.98 o
 -18   0   2       67.14       51.35      6.59 o
 -17   0   2       13.96       15.65      9.48 o
 -16   0   2       35.23       36.54      4.87 o
 -15   0   2       83.45       81.18      6.61 o
 -14   0   2      118.21      117.91     10.43 o
 -13   0   2       34.36       35.68      3.96 o
 -12   0   2       37.68       37.99      4.89 o
 -11   0   2       21.34       22.30      3.22 o
 -10   0   2        4.13        0.54      6.03 o
  -9   0   2       80.42       81.14      8.05 o
  -8   0   2        7.38       10.37      2.25 o
  -7   0   2       44.48       44.00      4.89 o
  -6   0   2      232.62      252.26      9.85 o
  -5   0   2     9991.29     9922.28     50.54 o
  -4   0   2      950.32      989.81     14.51 o
  -3   0   2      651.31      661.88     10.28 o
  -2   0   2      138.03      147.56      4.25 o
  -1   0   2     3404.51     2852.89     15.09 o
   0   0   2     3744.84     3617.90     13.29 o
   1   0   2     5135.70     4776.42     23.76 o
   2   0   2     2223.73     2043.49     18.00 o
   3   0   2    27524.85    30262.67    309.35 o
   4   0   2     2639.22     2683.05     26.82 o
   5   0   2     5570.93     5792.09     42.95 o
   6   0   2     1791.51     1788.03     26.53 o
   7   0   2     1644.94     1894.56     28.49 o
   8   0   2     1527.74     1584.09     28.02 o
   9   0   2     1403.20     1442.37     28.97 o
  10   0   2        0.33       -6.28      6.28 o
  11   0   2       25.50       24.88      3.70 o
  12   0   2        4.30        8.59      7.02 o
  13   0   2        5.27       13.46      7.21 o
  14   0   2      163.04      156.36     15.05 o
  15   0   2       94.97      118.29     11.27 o
  16   0   2      133.03      124.81     10.55 o
  17   0   2      146.80      178.58     17.84 o
  18   0   2        0.29        5.91     10.36 o
  19   0   2       12.89       12.68     12.28 o
 -20   1   2        0.61        6.21     10.86 o
 -19   1   2        0.75      -12.04     12.04 o
 -18   1   2       70.42       89.48      8.69 o
 -17   1   2        4.73       -4.98      9.46 o
 -16   1   2        0.10        1.84      7.89 o
 -15   1   2       37.65       44.43      4.95 o
 -14   1   2        9.02       -1.57      8.82 o
 -13   1   2       74.62       73.36      7.23 o
 -12   1   2       15.14       15.75      7.87 o
 -11   1   2      310.75      307.97     15.82 o
 -10   1   2      135.56      138.23     11.00 o
  -9   1   2       17.85       16.83      2.87 o
  -8   1   2        0.19       -2.09      4.95 o
  -7   1   2      182.58      201.89     10.05 o
  -6   1   2        0.54        5.99      4.31 o
  -5   1   2     2587.39     2506.56     27.29 o
  -4   1   2     3807.05     3804.14     30.33 o
  -3   1   2     1621.23     1569.48     17.76 o
  -2   1   2    17369.32    14606.61     47.20 o
  -1   1   2        6.77        7.89      1.18 o
   0   1   2      545.78      535.72     34.16 o
   1   1   2     2534.76     2348.42     20.54 o
   2   1   2     6080.24     5797.58     34.71 o
   3   1   2     1850.50     1848.11     22.17 o
   4   1   2      211.14      213.61      9.37 o
   5   1   2       57.93       59.90      5.22 o
   6   1   2      451.20      428.67     14.06 o
   7   1   2     2306.44     2335.83     32.58 o
   8   1   2        4.15       -6.05      6.05 o
   9   1   2      444.91      447.73     17.14 o
  10   1   2       10.56       12.24      7.68 o
  11   1   2      246.02      256.29     15.34 o
  12   1   2       12.20        7.37      9.13 o
  13   1   2      214.38      183.30     15.59 o
  14   1   2      195.37      182.09     15.86 o
  15   1   2        2.13        1.94      9.60 o
  16   1   2        6.72        7.23      9.83 o
  17   1   2        9.85       17.82      8.47 o
  18   1   2        0.00       -2.40     10.86 o
  19   1   2        0.13        1.30     11.00 o
 -20   2   2        0.15       14.14     10.36 o
 -19   2   2       18.23       22.82     11.07 o
 -18   2   2        0.26       14.56      9.17 o
 -17   2   2       15.00       12.53     11.15 o
 -16   2   2      115.34      111.68     11.48 o
 -15   2   2       37.11       44.80      5.12 o
 -14   2   2       10.80        9.27      9.41 o
 -13   2   2       14.37        9.31      9.31 o
 -12   2   2        5.69       15.63      7.70 o
 -11   2   2        7.52       12.37      6.42 o
 -10   2   2       41.36       40.06      4.11 o
  -9   2   2      179.94      170.59     11.46 o
  -8   2   2       52.03       48.05      4.27 o
  -7   2   2       26.12       26.63      2.83 o
  -6   2   2       19.69       13.52      6.05 o
  -5   2   2      349.45      389.46     13.17 o
  -4   2   2     1173.18     1170.79     20.21 o
  -3   2   2       82.99       85.33      6.57 o
  -2   2   2      319.09      296.41      9.35 o
  -1   2   2      189.28      191.19      8.63 o
   0   2   2       97.58       94.64      7.42 o
   1   2   2     2480.94     2374.60     26.53 o
   2   2   2        0.17       -4.31      4.31 o
   3   2   2      170.10      183.86      9.68 o
   4   2   2      216.54      226.39     10.37 o
   5   2   2      236.92      264.41     11.81 o
   6   2   2       74.53       84.20      7.52 o
   7   2   2       78.53       76.19      6.67 o
   8   2   2        1.89        6.48      5.62 o
   9   2   2      122.99      117.40     10.94 o
  10   2   2      102.50      120.14     11.87 o
  11   2   2      253.12      267.17     17.20 o
  12   2   2       29.53       15.13     10.88 o
  13   2   2      260.85      245.91     18.69 o
  14   2   2        0.11        0.95      8.73 o
  15   2   2        2.41       -3.08      9.23 o
  16   2   2        3.84      -11.17     11.17 o
  17   2   2       20.61       11.64      9.31 o
  18   2   2        1.02      -11.25     11.25 o
  19   2   2        0.25        7.14      5.06 o
 -19   3   2        1.54       -1.28      8.78 o
 -18   3   2        0.02       -9.60     11.27 o
 -17   3   2        0.70       10.12     10.49 o
 -16   3   2        0.59        0.00      8.90 o
 -15   3   2       58.96       71.69      8.44 o
 -14   3   2       28.38       21.33     10.86 o
 -13   3   2       15.67       16.83      4.36 o
 -12   3   2       96.09       90.06      7.56 o
 -11   3   2        9.46       -5.24      9.70 o
 -10   3   2        8.41        1.44      8.26 o
  -9   3   2       41.34       51.27      6.55 o
  -8   3   2        8.01        6.46      7.18 o
  -7   3   2      886.75      973.90     24.32 o
  -6   3   2      482.89      516.05     17.74 o
  -5   3   2     1214.05     1234.17     25.21 o
  -4   3   2      642.97      740.63     18.95 o
  -3   3   2      397.04      374.97     13.56 o
  -2   3   2      739.47      712.15     17.32 o
  -1   3   2       47.85       56.61      5.93 o
   0   3   2        2.38        4.57      9.51 o
   1   3   2      311.19      275.47     11.23 o
   2   3   2      206.76      216.75     11.38 o
   3   3   2      328.85      411.08     15.84 o
   4   3   2       40.24       47.49      3.90 o
   5   3   2      392.96      462.37     17.20 o
   6   3   2      147.12      151.94     11.17 o
   7   3   2      147.34      164.31     11.69 o
   8   3   2        1.89       10.88      6.44 o
   9   3   2       97.01       88.00      8.40 o
  10   3   2      499.91      486.01     22.53 o
  11   3   2      650.30      684.45     26.45 o
  12   3   2      307.22      283.38     20.11 o
  13   3   2        4.94        3.86      9.64 o
  14   3   2       43.27       42.00      5.97 o
  15   3   2        2.03       11.15      9.70 o
  16   3   2       14.46       17.55     10.92 o
  17   3   2        5.93        0.00     11.46 o
  18   3   2        3.57        9.33     13.15 o
 -17   4   2       19.10       33.41     11.93 o
 -16   4   2        7.51       15.13     10.34 o
 -15   4   2       35.03       23.33     13.19 o
 -14   4   2        0.75       -6.26     10.53 o
 -13   4   2       52.49       56.61      5.95 o
 -12   4   2       83.41       81.37      8.90 o
 -11   4   2        2.83       13.23      7.93 o
 -10   4   2        2.31        1.69      8.38 o
  -9   4   2       88.37      100.18      9.89 o
  -8   4   2      118.04      116.16     11.05 o
  -7   4   2      302.77      272.56     15.94 o
  -6   4   2       25.54       25.64      3.96 o
  -5   4   2        6.31       -1.16      6.86 o
  -4   4   2       21.88       18.17      8.03 o
  -3   4   2       52.32       52.94      4.31 o
  -2   4   2       89.02       94.71      7.83 o
  -1   4   2      660.66      735.44     21.93 o
   0   4   2      215.19      207.43     12.48 o
   1   4   2      227.08      224.68     13.05 o
   2   4   2       73.99       79.72      7.70 o
   3   4   2       85.54       80.48      8.01 o
   4   4   2       18.69       18.99      3.92 o
   5   4   2       46.81       48.52      4.38 o
   6   4   2       12.00       10.16      9.44 o
   7   4   2      128.94      138.21     13.83 o
   8   4   2      154.95      142.96     12.16 o
   9   4   2       75.61       71.77      6.38 o
  10   4   2       44.73       45.65      7.19 o
  11   4   2        2.98       -5.76     10.76 o
  12   4   2        0.16       -7.16      9.95 o
  13   4   2      222.21      201.16     18.09 o
  14   4   2       59.72       55.66      7.06 o
  15   4   2       76.68       75.84      7.68 o
  16   4   2       23.20        9.04     11.89 o
 -15   5   2        3.24        1.26     10.28 o
 -14   5   2        0.00       -5.99     10.22 o
 -13   5   2        0.01        9.15      9.42 o
 -12   5   2        0.90       -2.17     10.26 o
 -11   5   2        0.20       -5.20      9.93 o
 -10   5   2        0.49        1.96      9.42 o
  -9   5   2        2.20       -9.23      9.23 o
  -8   5   2       99.21      109.78     11.07 o
  -7   5   2        6.52       14.27      8.69 o
  -6   5   2        2.29       -8.51      8.51 o
  -5   5   2       32.38       24.65      9.68 o
  -4   5   2       62.52       64.38      6.69 o
  -3   5   2      103.01      102.00      9.75 o
  -2   5   2      197.04      189.44     15.46 o
  -1   5   2     1354.89     1550.50     38.67 o
   0   5   2      184.08      181.51     11.58 o
   1   5   2       39.59       34.89     12.28 o
   2   5   2        0.52       11.75      6.77 o
   3   5   2        0.19        9.91      8.34 o
   4   5   2        0.56       10.96      8.57 o
   5   5   2        6.90        0.00     10.36 o
   6   5   2      273.03      248.71     18.17 o
   7   5   2       16.19        6.30      9.89 o
   8   5   2        3.36       -5.88     10.74 o
   9   5   2       32.84       27.81     10.55 o
  10   5   2        0.80        6.40      8.67 o
  11   5   2       11.32       27.01     11.36 o
  12   5   2        0.15      -11.95     11.95 o
  13   5   2        1.71        7.54     12.68 o
  14   5   2        5.00        1.32     12.20 o
 -13   6   2        5.81      -12.78     12.78 o
 -12   6   2        3.89        7.66     11.71 o
 -11   6   2       23.52       25.52     11.73 o
 -10   6   2        0.05       17.32      8.73 o
  -9   6   2        0.06        2.21     10.61 o
  -8   6   2        7.40       -3.12      9.73 o
  -7   6   2        0.47       -9.89      9.89 o
  -6   6   2        4.07        9.83      7.52 o
  -5   6   2        3.70        3.53      8.82 o
  -4   6   2        9.94       11.21      9.00 o
  -3   6   2      106.12      100.61     10.61 o
  -2   6   2       82.03       81.95      8.69 o
  -1   6   2       82.38       85.87      6.96 o
   0   6   2       81.37       72.85      6.00 o
   1   6   2       85.85       68.01      7.27 o
   2   6   2       10.97       25.11     10.94 o
   3   6   2        0.18        9.42      8.84 o
   4   6   2       12.64       12.95     11.21 o
   5   6   2        0.14       -4.32      8.90 o
   6   6   2        0.00       -5.31     10.47 o
   7   6   2       24.85       27.07      5.29 o
   8   6   2       15.95       23.72     12.45 o
   9   6   2        3.54       23.46     10.12 o
  10   6   2        6.92        5.08     12.29 o
  11   6   2        0.39        1.32     10.37 o
  -8   7   2        2.24       18.40     11.03 o
  -7   7   2        0.09        8.96      9.62 o
  -6   7   2        1.37        1.07      9.79 o
  -5   7   2        3.23        1.07     10.20 o
  -4   7   2        0.28      -10.53     10.53 o
  -3   7   2        0.00       -2.19     11.19 o
  -2   7   2        1.99      -12.49     12.49 o
  -1   7   2        2.38       15.96     12.45 o
   0   7   2        0.26       -1.65      9.39 o
   1   7   2        0.00        0.00     11.23 o
   2   7   2        0.47       20.11     11.17 o
   3   7   2        3.69       11.36      9.41 o
   4   7   2        0.21       10.94     10.94 o
   5   7   2        1.32       16.04     12.66 o
   6   7   2        4.92       -7.87     12.86 o
   7   7   2        2.52       -5.31      9.42 o
 -21   1   3        0.14       -3.90     11.71 o
 -20   1   3       14.63       -2.42     11.38 o
 -19   1   3       48.29       35.04     12.74 o
 -18   1   3        5.52       24.14      8.84 o
 -17   1   3       13.92        5.84      9.54 o
 -16   1   3       38.51       34.54      4.98 o
 -15   1   3        2.21        8.40      8.14 o
 -14   1   3      103.71      103.87      9.73 o
 -13   1   3       36.98       19.00      9.52 o
 -12   1   3        6.06       12.80      7.08 o
 -11   1   3      384.85      400.72     16.64 o
 -10   1   3        0.69        3.78      5.93 o
  -9   1   3       25.13       25.44      3.26 o
  -8   1   3      403.06      402.74     14.08 o
  -7   1   3      832.62      890.34     18.85 o
  -6   1   3     3115.15     3187.89     32.91 o
  -5   1   3       19.58       20.21      2.60 o
  -4   1   3     8478.38     7762.92     43.40 o
  -3   1   3      802.91      711.58     12.43 o
  -2   1   3      658.23      599.57     10.53 o
  -1   1   3      767.47      751.69     11.75 o
   0   1   3     7740.32     7548.50    412.11 o
   1   1   3      431.39      431.85      9.97 o
   2   1   3      513.77      501.89     11.54 o
   3   1   3      448.71      457.41     12.45 o
   4   1   3        5.68        1.96      4.62 o
   5   1   3      880.50      831.70     18.31 o
   6   1   3      775.95      710.32     18.50 o
   7   1   3       93.79       89.90      8.84 o
   8   1   3      386.78      358.91     15.15 o
   9   1   3      829.21      863.17     23.79 o
  10   1   3       15.95       15.44      8.78 o
  11   1   3       96.37       88.89      7.72 o
  12   1   3      140.62      114.16      9.68 o
  13   1   3      133.38      129.93     10.92 o
  14   1   3        0.12      -10.41     10.41 o
  15   1   3      183.37      157.97     14.23 o
  16   1   3        5.06      -11.79     11.79 o
  17   1   3       26.04       16.10     11.03 o
  18   1   3        0.62      -10.63     10.63 o
  19   1   3        1.00        1.32     10.84 o
 -20   2   3       11.31        1.26     13.54 o
 -19   2   3        2.37        8.24     10.86 o
 -18   2   3        1.49        6.59      9.33 o
 -17   2   3        9.68        4.09      9.89 o
 -16   2   3       52.03       52.77      5.60 o
 -15   2   3        7.42        4.44      9.46 o
 -14   2   3      143.46      135.22     11.79 o
 -13   2   3       15.49        9.08      8.90 o
 -12   2   3        3.16        4.19      7.66 o
 -11   2   3       60.24       60.50      6.30 o
 -10   2   3      546.03      597.92     20.92 o
  -9   2   3        7.05        5.49      7.58 o
  -8   2   3      232.43      250.14     12.18 o
  -7   2   3      184.57      167.36     10.10 o
  -6   2   3     4127.60     4243.75     41.91 o
  -5   2   3      390.82      349.28     12.31 o
  -4   2   3     2600.42     2635.73     29.65 o
  -3   2   3        0.06        4.62      3.20 o
  -2   2   3       56.52       58.25      5.02 o
  -1   2   3       51.94       50.71      4.69 o
   0   2   3       24.36       24.51      4.95 o
   1   2   3     1537.44     1543.30     22.28 o
   2   2   3     1487.47     1518.38     23.04 o
   3   2   3      267.30      276.59     11.33 o
   4   2   3       25.01       29.01      2.77 o
   5   2   3       32.39       36.98      3.84 o
   6   2   3       23.63       27.67      3.70 o
   7   2   3      376.30      370.92     15.22 o
   8   2   3       85.25       84.92      6.15 o
   9   2   3      320.88      320.89     16.52 o
  10   2   3     2335.38     2280.76     42.43 o
  11   2   3      159.66      150.31     14.43 o
  12   2   3      105.19      109.14     10.90 o
  13   2   3        2.56        2.68      9.13 o
  14   2   3       28.17       14.54     10.49 o
  15   2   3        1.95        9.46      7.52 o
  16   2   3        1.00       13.42      9.10 o
  17   2   3        5.03      -11.54     11.54 o
  18   2   3        5.10      -12.22     12.22 o
 -19   3   3        0.00       16.35      9.33 o
 -18   3   3        5.83        5.90     11.48 o
 -17   3   3       17.34       24.18      9.95 o
 -16   3   3       10.72        7.19      9.79 o
 -15   3   3       99.76       85.60      9.35 o
 -14   3   3        6.51        3.63      9.35 o
 -13   3   3       80.27       76.23      7.66 o
 -12   3   3       17.19       18.31      9.93 o
 -11   3   3        7.65        9.72      7.80 o
 -10   3   3        2.91        3.51      7.64 o
  -9   3   3      182.11      210.78     14.39 o
  -8   3   3       33.62       29.75      3.88 o
  -7   3   3      612.13      592.38     19.20 o
  -6   3   3      226.50      243.68     12.74 o
  -5   3   3      650.61      669.93     18.62 o
  -4   3   3       68.95       49.37      5.22 o
  -3   3   3      327.69      343.87     13.15 o
  -2   3   3      603.69      614.20     16.79 o
  -1   3   3      139.81      155.45      9.91 o
   0   3   3      513.68      602.80     42.86 o
   1   3   3        4.30        9.66      4.83 o
   2   3   3       58.37       68.63      6.13 o
   3   3   3      170.76      189.83     12.08 o
   4   3   3       31.54       41.64      3.61 o
   5   3   3      159.34      153.10     11.34 o
   6   3   3       29.21       26.51      3.80 o
   7   3   3       27.54       22.53      7.82 o
   8   3   3       88.00       77.01      7.70 o
   9   3   3      533.02      518.77     22.46 o
  10   3   3       65.87       66.40      9.02 o
  11   3   3      569.50      555.80     25.05 o
  12   3   3      131.16      126.42     11.38 o
  13   3   3       15.41       10.82      8.63 o
  14   3   3       44.56       46.00      5.74 o
  15   3   3       17.05       19.43     11.81 o
  16   3   3        7.14       12.08      8.18 o
  17   3   3        0.04        2.58     11.09 o
 -18   4   3        0.16       -5.16     11.52 o
 -17   4   3        5.25        9.68     11.23 o
 -16   4   3        0.12      -11.56     11.56 o
 -15   4   3       32.02       23.97     10.90 o
 -14   4   3        2.82        3.10      9.62 o
 -13   4   3       57.11       44.54      5.66 o
 -12   4   3        5.82        9.27      8.40 o
 -11   4   3       21.33       21.00      4.58 o
 -10   4   3        8.81        4.13      9.64 o
  -9   4   3        9.15       16.12      7.62 o
  -8   4   3        9.99       17.10      8.53 o
  -7   4   3      211.06      219.99     14.91 o
  -6   4   3       38.53       44.41      4.34 o
  -5   4   3        0.36        1.75      6.22 o
  -4   4   3        2.99        2.21      5.84 o
  -3   4   3      302.31      291.16     14.43 o
  -2   4   3       79.94       91.47      8.03 o
  -1   4   3       23.43       30.39      3.88 o
   0   4   3       49.55       55.15      3.59 o
   1   4   3       35.09       33.86      4.07 o
   2   4   3       79.21      101.81      8.42 o
   3   4   3       53.61       59.07      4.44 o
   4   4   3        1.44       12.47      7.00 o
   5   4   3       13.43       21.53      7.25 o
   6   4   3        0.50        3.76      7.99 o
   7   4   3        0.04        9.87      7.72 o
   8   4   3       18.90       25.77      9.79 o
   9   4   3      113.24      104.06      9.77 o
  10   4   3        2.62       -2.79      7.37 o
  11   4   3       45.59       51.04      5.49 o
  12   4   3        3.12       10.39      9.42 o
  13   4   3        1.42       -8.88     11.46 o
  14   4   3      170.04      173.43     14.70 o
  15   4   3       26.68       19.04     12.24 o
  16   4   3        0.30       -2.66     11.13 o
 -16   5   3       17.30        3.86     13.50 o
 -15   5   3        0.33       11.21     10.36 o
 -14   5   3        1.68        8.32     10.96 o
 -13   5   3       11.31       17.07     11.33 o
 -12   5   3        2.50       -2.15      9.37 o
 -11   5   3        1.78       11.15      8.53 o
 -10   5   3        0.40       -6.67      9.87 o
  -9   5   3       10.98        6.36      8.67 o
  -8   5   3        2.50        8.53      8.78 o
  -7   5   3       16.90       11.54      8.53 o
  -6   5   3       13.13        4.34      8.51 o
  -5   5   3       11.18        8.61      7.85 o
  -4   5   3      266.04      227.88     15.75 o
  -3   5   3        8.25       21.45      8.20 o
  -2   5   3        9.30       11.42      8.49 o
  -1   5   3      469.03      494.21     23.46 o
   0   5   3       82.73       79.31      5.18 o
   1   5   3       17.59       21.25      4.67 o
   2   5   3        8.55       15.26      7.23 o
   3   5   3        3.93        4.17      8.63 o
   4   5   3       78.90       87.58      8.90 o
   5   5   3       38.94       13.34     10.57 o
   6   5   3        9.15       -6.21     10.59 o
   7   5   3       38.46       47.01      5.68 o
   8   5   3        9.49       16.93     10.01 o
   9   5   3        0.17       -9.02      9.02 o
  10   5   3       10.76        8.61     10.32 o
  11   5   3       16.10        4.54     11.67 o
  12   5   3        0.18       -6.03      9.41 o
  13   5   3        0.43       -2.54     12.74 o
  14   5   3        5.23        8.09     14.02 o
 -13   6   3        0.21        7.87     10.18 o
 -12   6   3        0.18      -12.18     12.18 o
 -11   6   3        2.23        8.30     11.65 o
 -10   6   3        0.02      -10.55     10.55 o
  -9   6   3        2.57       10.72      9.72 o
  -8   6   3        4.01        0.00      9.29 o
  -7   6   3        5.38        1.84      9.41 o
  -6   6   3        3.60       14.89      7.08 o
  -5   6   3       18.04       29.07      9.77 o
  -4   6   3       49.40       45.16      5.33 o
  -3   6   3        6.93        7.82      9.15 o
  -2   6   3       37.75       21.87     11.38 o
  -1   6   3        2.37        9.00     11.62 o
   0   6   3       97.02       94.98      6.99 o
   1   6   3       10.31       20.81     13.34 o
   2   6   3        9.56       14.21      9.77 o
   3   6   3       27.43       32.37     11.13 o
   4   6   3        3.79       11.71     11.31 o
   5   6   3        2.75       -7.64     11.27 o
   6   6   3        7.00       11.81     10.47 o
   7   6   3       21.34       20.90      5.22 o
   8   6   3       81.76       89.55      9.58 o
   9   6   3        2.00       11.11     10.26 o
  10   6   3        2.53       17.80     10.94 o
  11   6   3       14.95       19.95     12.41 o
  -8   7   3        5.54       16.77     11.87 o
  -7   7   3        0.00       -7.66     10.01 o
  -6   7   3       26.77       45.13      6.77 o
  -5   7   3       62.29       69.44      8.03 o
  -4   7   3        9.54       16.91      5.10 o
  -3   7   3        0.09      -10.94     11.46 o
  -2   7   3        0.00       13.59     10.74 o
  -1   7   3        0.26       -9.87     12.33 o
   0   7   3        1.04        5.27      9.42 o
   1   7   3        0.90       -1.30     13.52 o
   2   7   3        1.65        7.43     12.84 o
   3   7   3        0.20        3.57      8.98 o
   4   7   3        1.06        0.00     10.51 o
   5   7   3        0.53        2.64     11.34 o
   6   7   3        0.13       16.79     11.03 o
 -21   0   4        1.68       -3.78     11.40 o
 -20   0   4       37.92       55.38      5.86 o
 -19   0   4        0.00        6.59     10.41 o
 -18   0   4       64.54       63.86      6.17 o
 -17   0   4       35.63       40.45      5.47 o
 -16   0   4       39.10       36.67      4.79 o
 -15   0   4       52.76       50.65      7.00 o
 -14   0   4       18.93       23.78      8.20 o
 -13   0   4        0.04        5.41      7.47 o
 -12   0   4       33.04       22.86      8.30 o
 -11   0   4      635.10      684.03     20.98 o
 -10   0   4      263.93      290.85     13.94 o
  -9   0   4       47.31       49.41      5.68 o
  -8   0   4       41.19       44.16      4.75 o
  -7   0   4       66.68       66.13      5.10 o
  -6   0   4       92.19       95.99      6.96 o
  -5   0   4     1534.82     1522.96     20.42 o
  -4   0   4     9927.34     9249.83     45.61 o
  -3   0   4     4595.13     4242.76     28.62 o
  -2   0   4    29798.70    26261.13    251.52 o
  -1   0   4     5534.75     4972.32     28.35 o
   0   0   4     1172.11     1166.10     10.92 o
   1   0   4     2467.64     2386.44     22.65 o
   2   0   4       10.24        6.42      4.13 o
   3   0   4     6229.58     6597.11     44.29 o
   4   0   4        9.26        8.34      3.94 o
   5   0   4    10423.71    11294.08     66.86 o
   6   0   4     3999.71     4455.44     44.95 o
   7   0   4     1115.66     1109.44     23.95 o
   8   0   4      344.72      342.92     14.89 o
   9   0   4        0.24       -6.67      6.67 o
  10   0   4       69.10       64.56      4.62 o
  11   0   4      108.49      110.59      9.89 o
  12   0   4       19.04       20.89      8.16 o
  13   0   4        3.25        0.00      8.01 o
  15   0   4      252.75      202.20     17.78 o
  16   0   4        8.85       13.92      9.15 o
  17   0   4        1.86        8.13     10.72 o
  18   0   4        9.27       11.33     11.33 o
  19   0   4        4.71      -12.92     12.92 o
 -21   1   4        3.83       -2.56     12.00 o
 -20   1   4        1.68       -2.39      9.56 o
 -19   1   4        4.74       -4.46     10.32 o
 -18   1   4      244.31      224.20     20.11 o
 -17   1   4       12.11       18.17      7.10 o
 -16   1   4       38.00       46.74      4.98 o
 -15   1   4        0.63        1.65      9.35 o
 -14   1   4        8.04        4.54      8.71 o
 -13   1   4       27.82       16.74      8.55 o
 -12   1   4      173.62      175.93     13.56 o
 -11   1   4       15.79       15.82      6.67 o
 -10   1   4       17.77       21.80      3.16 o
  -9   1   4       19.53       19.90      2.83 o
  -8   1   4      169.14      180.89      9.77 o
  -7   1   4      600.54      572.46     15.13 o
  -6   1   4        2.35       11.40      3.80 o
  -5   1   4      395.52      366.77     11.01 o
  -4   1   4      250.63      262.63      8.96 o
  -3   1   4      104.70       95.02      5.97 o
  -2   1   4     8841.49     7519.24     39.11 o
  -1   1   4        6.88        3.26      3.65 o
   0   1   4      353.90      351.72      8.20 o
   1   1   4        9.61       10.10      1.75 o
   2   1   4       10.12        5.43      3.90 o
   3   1   4      231.27      227.14      9.44 o
   4   1   4     1014.67     1087.99     20.92 o
   5   1   4      791.45      819.62     19.43 o
   6   1   4     2156.94     2141.58     32.44 o
   7   1   4      381.92      371.19     15.36 o
   8   1   4      939.83      912.53     23.21 o
   9   1   4       14.68       21.04      7.37 o
  10   1   4       24.18       21.04      7.47 o
  11   1   4      110.86       90.41      9.29 o
  12   1   4      206.51      173.79     14.60 o
  13   1   4        0.20        2.60      8.59 o
  14   1   4      302.79      270.04     18.71 o
  15   1   4        1.41        4.09      9.27 o
  16   1   4       23.23       32.73     11.34 o
  17   1   4        0.09        9.44      9.73 o
  18   1   4        0.55        0.00      9.39 o
 -20   2   4        6.45       17.38     10.24 o
 -19   2   4        5.14       -3.47     10.82 o
 -18   2   4        2.52       -6.48     10.24 o
 -17   2   4       72.25       69.04      5.93 o
 -16   2   4       42.51       37.35      5.29 o
 -15   2   4       37.50       38.09      5.02 o
 -14   2   4       13.32        9.75      9.35 o
 -13   2   4       43.68       44.84      5.88 o
 -12   2   4      148.58      153.37     12.66 o
 -11   2   4       15.10       14.60      3.82 o
 -10   2   4       39.66       41.25      4.29 o
  -9   2   4       68.13       78.38      7.58 o
  -8   2   4      654.80      704.23     19.57 o
  -7   2   4       31.57       28.29      3.10 o
  -6   2   4      596.53      582.62     16.19 o
  -5   2   4      472.21      486.67     14.29 o
  -4   2   4       64.97       74.91      6.26 o
  -3   2   4      338.38      327.09     10.78 o
  -2   2   4       93.88       96.71      6.36 o
  -1   2   4       10.98       13.69      1.94 o
   0   2   4      441.98      441.59     19.12 o
   1   2   4      198.07      204.09      9.27 o
   2   2   4      108.46      105.24      7.10 o
   3   2   4      177.55      179.32      9.87 o
   4   2   4      853.16      932.09     21.23 o
   5   2   4       73.54       70.55      5.57 o
   6   2   4        8.07       -4.23      6.79 o
   7   2   4       15.73       20.71      3.06 o
   8   2   4      227.04      202.15     13.90 o
   9   2   4      525.59      496.31     21.14 o
  10   2   4       13.77        0.74      9.95 o
  11   2   4      343.72      310.06     18.46 o
  12   2   4       49.48       24.65     10.57 o
  13   2   4       64.44       52.90      5.70 o
  14   2   4       40.47       46.52      4.71 o
  15   2   4        1.31        8.63      9.29 o
  16   2   4       10.12        4.58     10.37 o
  17   2   4        0.11       18.54      9.79 o
  18   2   4       10.79       -5.31     13.17 o
 -19   3   4        1.57       -1.24     12.43 o
 -18   3   4       35.86       35.74      5.66 o
 -17   3   4        0.15        9.73      9.35 o
 -16   3   4        2.17        5.04      8.84 o
 -15   3   4       98.36      110.44     11.09 o
 -14   3   4      157.28      161.97     15.49 o
 -13   3   4      102.05      100.28     10.16 o
 -12   3   4        9.83        7.12      8.11 o
 -11   3   4        9.31       17.59      8.78 o
 -10   3   4       46.37       47.38      5.99 o
  -9   3   4       21.85        9.50      8.84 o
  -8   3   4       19.87       19.94      3.41 o
  -7   3   4       39.75       38.92      4.79 o
  -6   3   4      185.66      184.98     11.60 o
  -5   3   4      231.19      237.75     11.75 o
  -4   3   4        0.19        8.20      4.52 o
  -3   3   4      947.55      905.64     21.18 o
  -2   3   4        2.02        9.83      5.41 o
  -1   3   4      253.12      288.05     12.88 o
   0   3   4      635.61      678.62     58.98 o
   1   3   4       28.09       27.29      2.75 o
   2   3   4      176.73      199.22     10.86 o
   3   3   4       59.46       57.50      6.71 o
   4   3   4      124.92      124.52     10.14 o
   5   3   4       82.12       87.15      8.18 o
   6   3   4       35.20       30.14      4.03 o
   7   3   4        2.22        6.55      7.10 o
   8   3   4       27.11       14.02      7.54 o
   9   3   4        8.17       24.22      9.77 o
  10   3   4      149.06      170.56     15.75 o
  11   3   4       32.98       29.36      5.33 o
  12   3   4      126.29      106.43     10.41 o
  13   3   4       21.80       26.28     10.01 o
  14   3   4       51.51       51.27      6.11 o
  15   3   4       12.19       11.71     10.98 o
  16   3   4       17.07       11.11     11.50 o
  17   3   4        1.14        7.93      9.19 o
 -18   4   4        1.47       -3.80     11.79 o
 -17   4   4        0.01       -2.39     10.76 o
 -16   4   4        0.06        2.25     10.80 o
 -15   4   4       19.58       35.84     12.33 o
 -14   4   4       30.68       33.88      5.26 o
 -13   4   4       12.80        9.72      9.42 o
 -12   4   4       56.65       54.69      5.86 o
 -11   4   4        2.62        1.69      8.16 o
 -10   4   4        4.66       -5.64      8.11 o
  -9   4   4       31.03       33.30      4.52 o
  -8   4   4       25.03       25.81      9.08 o
  -7   4   4      116.54      113.91      9.06 o
  -6   4   4       38.83       36.19      4.11 o
  -5   4   4      139.68      120.14     11.36 o
  -4   4   4       20.03       23.66      3.51 o
  -3   4   4       34.92       30.39      4.03 o
  -2   4   4       41.89       38.46      4.21 o
  -1   4   4       16.46       13.32      7.62 o
   0   4   4        0.84        8.46      5.03 o
   1   4   4        9.83       13.79      7.16 o
   2   4   4        4.09       -6.09      7.21 o
   3   4   4        9.46        8.78      8.30 o
   4   4   4        7.02        8.51      7.97 o
   5   4   4       73.68       63.94      6.34 o
   6   4   4        3.28       -3.88      8.11 o
   7   4   4      125.64      131.09     11.03 o
   8   4   4      208.33      242.25     17.43 o
   9   4   4        2.90       11.87      9.27 o
  10   4   4        5.30       -6.75      9.70 o
  11   4   4       17.85       16.10     11.48 o
  12   4   4       11.02       18.11      9.37 o
  13   4   4       11.53        3.39     11.31 o
  14   4   4        1.46        2.42     11.65 o
  15   4   4       20.81       14.27     12.62 o
 -16   5   4        0.30       -1.28     10.76 o
 -15   5   4        0.86        1.24     10.18 o
 -14   5   4        6.60        5.93     10.37 o
 -13   5   4        3.96        3.35     10.41 o
 -12   5   4        0.15      -10.06     10.06 o
 -11   5   4       12.33        0.99     11.19 o
 -10   5   4        3.72        0.93      8.88 o
  -9   5   4       10.15        2.66      9.62 o
  -8   5   4        4.94        5.02      8.18 o
  -7   5   4        0.61       -9.10      9.10 o
  -6   5   4      110.51      100.28      9.46 o
  -5   5   4        0.82        4.32      7.50 o
  -4   5   4        8.76       10.01      9.00 o
  -3   5   4       10.61       11.03      8.92 o
  -2   5   4       68.27       83.62      8.63 o
  -1   5   4        8.54       -0.80     10.41 o
   0   5   4        6.59        4.28      7.05 o
   1   5   4       93.55      107.78      9.46 o
   2   5   4        5.62        5.99      8.05 o
   3   5   4        0.48       -0.83      7.99 o
   4   5   4       87.56       94.81      8.55 o
   5   5   4        0.54        1.82      9.56 o
   6   5   4      244.58      229.28     18.11 o
   7   5   4        1.76       -0.95      9.25 o
   8   5   4        0.00       -5.16      8.82 o
   9   5   4        8.03        1.07     10.61 o
  10   5   4        1.81        1.11      8.22 o
  11   5   4        2.03        6.98      9.87 o
  12   5   4        0.07       -8.57     11.15 o
  13   5   4        0.08       -7.78     11.87 o
 -13   6   4        0.23       10.34     10.18 o
 -12   6   4        7.58       -1.24     10.32 o
 -11   6   4        1.40        5.78     10.53 o
 -10   6   4       11.84       21.87     10.47 o
  -9   6   4        7.04       24.20      8.86 o
  -8   6   4        6.34       -9.97     11.56 o
  -7   6   4        2.37       11.85      8.98 o
  -6   6   4        3.38       16.70      7.82 o
  -5   6   4        1.41       15.15      8.13 o
  -4   6   4       29.85       20.69     11.83 o
  -3   6   4      242.45      248.73     18.07 o
  -2   6   4       11.12       13.79     11.36 o
  -1   6   4       14.38       20.17     11.69 o
   0   6   4        5.57       14.62      7.50 o
   1   6   4       17.71       21.43      9.64 o
   2   6   4        7.32        0.00      9.54 o
   3   6   4       32.53       32.23      5.82 o
   4   6   4        9.74       15.01      8.44 o
   5   6   4        0.11       -4.44      9.19 o
   6   6   4       52.79       53.17      6.26 o
   7   6   4       16.04       19.33     11.44 o
   8   6   4        4.79        3.68     11.83 o
   9   6   4        7.08       12.70     11.07 o
  10   6   4       31.62       18.19     15.03 o
  -8   7   4        0.38        0.00     10.82 o
  -7   7   4        4.31       -9.83     12.41 o
  -6   7   4       12.06       10.61     12.37 o
  -5   7   4        0.10       -9.87     11.87 o
  -4   7   4        4.10        3.37     10.49 o
  -3   7   4       25.01       28.68     12.78 o
  -2   7   4        2.09       12.55     10.74 o
  -1   7   4       15.97       11.19     13.44 o
   0   7   4       19.16       18.41      8.08 o
   1   7   4        3.24       -4.89     12.82 o
   2   7   4        0.09       -7.93      7.93 o
   3   7   4        2.12        0.00     10.41 o
   4   7   4        2.38       -9.08     13.42 o
   5   7   4        0.35      -14.06     14.06 o
   6   7   4        5.12       14.54     10.67 o
 -21   1   5       20.48       25.33     12.90 o
 -20   1   5       12.79       20.09     10.36 o
 -19   1   5       24.87       32.97     12.33 o
 -18   1   5       32.66       36.90      5.26 o
 -17   1   5        0.70       -9.83      9.83 o
 -16   1   5      172.76      166.29     16.48 o
 -15   1   5       41.94       40.94      4.69 o
 -14   1   5       11.66       22.01      8.88 o
 -13   1   5      143.83      156.40     12.64 o
 -12   1   5      122.19      115.71      9.46 o
 -11   1   5        4.90        7.02      6.24 o
 -10   1   5       53.53       58.84      5.00 o
  -9   1   5      473.59      490.05     16.54 o
  -8   1   5       51.63       57.56      5.93 o
  -7   1   5       76.69       64.83      5.39 o
  -6   1   5      664.08      667.47     15.80 o
  -5   1   5      816.24      752.54     15.48 o
  -4   1   5        0.07        1.90      3.82 o
  -3   1   5     5511.13     4935.07     35.95 o
  -2   1   5       24.32       12.02      4.36 o
  -1   1   5      585.93      493.96     11.87 o
   0   1   5     1090.60     1001.97     26.48 o
   1   1   5      750.31      727.52     14.84 o
   2   1   5       15.10       12.53      4.25 o
   3   1   5      530.09      635.39     15.98 o
   4   1   5     1029.84     1034.87     21.45 o
   5   1   5      759.05      743.93     19.68 o
   6   1   5      299.72      293.66     13.85 o
   7   1   5     1276.97     1308.75     27.58 o
   8   1   5      232.83      225.75     13.54 o
   9   1   5       59.01       52.26      4.91 o
  10   1   5        2.58        5.74      7.50 o
  11   1   5       97.05       90.95      8.11 o
  12   1   5        6.88        0.00      9.11 o
  13   1   5       54.79       43.11      5.27 o
  14   1   5       83.83       80.19      7.35 o
  15   1   5        0.00        0.00      9.31 o
  16   1   5        3.40      -11.97     11.97 o
  17   1   5       10.42        9.72     10.43 o
  18   1   5        1.29       11.81      9.89 o
 -20   2   5        0.10        8.57     10.47 o
 -19   2   5        3.93        6.85      9.72 o
 -18   2   5        7.71       25.54      9.02 o
 -17   2   5       55.75       52.73      5.78 o
 -16   2   5      126.84      107.94     11.75 o
 -15   2   5      480.37      452.02     22.67 o
 -14   2   5       11.39       12.24      8.59 o
 -13   2   5        8.71        0.76      9.72 o
 -12   2   5       88.55       87.83      7.83 o
 -11   2   5       41.85       47.16      4.15 o
 -10   2   5       14.11       11.85      6.71 o
  -9   2   5       35.53       39.44      3.96 o
  -8   2   5      129.42      121.01      9.77 o
  -7   2   5       69.45       68.03      5.99 o
  -6   2   5      368.79      372.97     13.36 o
  -5   2   5      549.86      578.40     15.46 o
  -4   2   5       18.89       14.82      5.08 o
  -3   2   5      697.65      702.68     15.86 o
  -2   2   5      179.76      171.93      8.59 o
  -1   2   5        3.21        7.95      4.23 o
   0   2   5      356.23      339.57      8.73 o
   1   2   5        1.93       -2.89      4.40 o
   2   2   5       19.35       21.39      2.89 o
   3   2   5       24.08       26.59      2.85 o
   4   2   5       52.75       59.53      6.19 o
   5   2   5      106.56       90.08      7.82 o
   6   2   5      178.35      154.63     12.08 o
   7   2   5        5.44       10.53      6.42 o
   8   2   5        0.27       -5.08      7.06 o
   9   2   5      109.31       98.90      8.36 o
  10   2   5     1844.49     1730.15     39.64 o
  11   2   5      172.58      171.53     14.93 o
  12   2   5       17.78        8.88     10.12 o
  13   2   5      252.36      248.86     18.35 o
  14   2   5       21.17       25.69     10.14 o
  15   2   5        2.56       13.32      9.04 o
  16   2   5       30.99       24.71     12.39 o
  17   2   5        3.96        6.34     11.13 o
 -19   3   5       10.29       25.62      9.68 o
 -18   3   5        5.82        3.41      9.48 o
 -17   3   5       28.72       20.32     12.61 o
 -16   3   5       45.33       51.76      6.09 o
 -15   3   5       28.56       30.85     11.17 o
 -14   3   5       43.48       27.21     11.75 o
 -13   3   5        5.57        0.00      9.70 o
 -12   3   5        3.42       10.16      7.47 o
 -11   3   5       20.23       18.87      9.11 o
 -10   3   5       16.13       14.93      8.26 o
  -9   3   5        0.08        6.88      6.48 o
  -8   3   5      148.37      162.39     11.58 o
  -7   3   5       80.41       78.60      7.02 o
  -6   3   5       36.61       35.10      4.65 o
  -5   3   5       58.73       57.32      5.47 o
  -4   3   5        6.21       10.98      2.50 o
  -3   3   5      175.92      174.45     10.63 o
  -2   3   5       82.92       73.28      6.05 o
  -1   3   5       52.74       47.84      4.52 o
   0   3   5      366.22      394.87     21.44 o
   1   3   5      335.01      314.56     13.59 o
   2   3   5      144.19      151.51     10.22 o
   3   3   5       18.32       14.52      7.02 o
   4   3   5       47.21       49.76      5.18 o
   5   3   5       11.48        5.62      6.77 o
   6   3   5       20.07       23.39      9.52 o
   7   3   5      145.30      149.09     12.35 o
   8   3   5       95.40       82.46      7.58 o
   9   3   5      782.71      764.80     27.40 o
  10   3   5        0.55       13.96      7.89 o
  11   3   5      220.92      187.08     16.97 o
  12   3   5       30.72       30.89      4.91 o
  13   3   5       16.78       21.97      9.42 o
  14   3   5       14.07       11.17     11.17 o
  15   3   5        3.48       14.41      9.31 o
  16   3   5       12.69       16.43     12.47 o
 -18   4   5        7.29        2.50     10.32 o
 -17   4   5       25.98       20.17     12.93 o
 -16   4   5       13.91       29.26     11.48 o
 -15   4   5        2.03       -4.34     10.43 o
 -14   4   5       42.24       38.90      5.39 o
 -13   4   5        5.15        6.73      8.84 o
 -12   4   5        8.94       -1.80      9.77 o
 -11   4   5       38.81       47.30      4.69 o
 -10   4   5       12.54        8.73      8.20 o
  -9   4   5        3.85       11.85      6.46 o
  -8   4   5        6.75        0.00      8.47 o
  -7   4   5      142.34      144.80     11.31 o
  -6   4   5      118.08       96.52      6.81 o
  -5   4   5        7.89        4.11      7.08 o
  -4   4   5       43.39       37.41      4.07 o
  -3   4   5       98.04       86.66      8.20 o
  -2   4   5       10.67       12.61      7.10 o
  -1   4   5       22.43       23.64      3.70 o
   0   4   5       61.67       71.26      4.70 o
   1   4   5      140.21      137.88     11.23 o
   2   4   5       10.34       12.61      6.61 o
   3   4   5       65.14       61.49      5.91 o
   4   4   5       24.01       22.96      3.88 o
   5   4   5      195.41      182.06     14.95 o
   6   4   5      247.28      244.96     17.28 o
   7   4   5      140.45      152.19     14.68 o
   8   4   5       15.67        1.80      9.37 o
   9   4   5       13.94       -6.63     10.59 o
  10   4   5        6.06       15.03      8.32 o
  11   4   5       20.75       27.11      4.91 o
  12   4   5       13.81       -1.11     10.05 o
  13   4   5        0.92       10.55      8.36 o
  14   4   5       19.14       34.71     12.76 o
  15   4   5        3.44      -10.59     11.54 o
 -16   5   5       13.63        5.12     10.22 o
 -15   5   5        6.71        9.87     10.65 o
 -14   5   5       12.65       16.35      9.64 o
 -13   5   5        0.04        5.51     11.09 o
 -12   5   5        1.30       -1.03      9.46 o
 -11   5   5        2.85        5.84      8.94 o
 -10   5   5        0.97       12.86      8.20 o
  -9   5   5        5.23       15.80      9.13 o
  -8   5   5        8.54       11.64      8.22 o
  -7   5   5       19.01       21.86      4.13 o
  -6   5   5       25.81        5.82      8.59 o
  -5   5   5       16.94        6.59      8.14 o
  -4   5   5        0.12       -5.18      8.47 o
  -3   5   5        5.65       -9.39      9.39 o
  -2   5   5        0.27       -2.21      8.78 o
  -1   5   5       56.00       65.76      7.04 o
   0   5   5        1.31        0.36      7.93 o
   1   5   5        0.14        5.20      7.06 o
   2   5   5       66.62       65.93      6.36 o
   3   5   5        4.34        7.82      9.39 o
   4   5   5       60.24       71.69      5.84 o
   5   5   5        0.01       -4.67     10.49 o
   6   5   5        1.06        1.86      9.27 o
   7   5   5        2.95       12.66     10.45 o
   8   5   5        3.46        6.36     11.00 o
   9   5   5        7.39       -6.67     12.45 o
  10   5   5        0.97        6.88     10.12 o
  11   5   5        2.44        9.62      9.93 o
  12   5   5        1.25       12.62      9.62 o
  13   5   5        0.04      -10.63     12.86 o
 -13   6   5        0.87       10.16     10.94 o
 -12   6   5        4.20       20.42     10.14 o
 -11   6   5        0.07       -4.56     10.90 o
 -10   6   5        1.48       -6.46     10.90 o
  -9   6   5        0.00        1.05      9.91 o
  -8   6   5        5.96       19.80      9.19 o
  -7   6   5       19.27       24.80      4.56 o
  -6   6   5        0.13       -7.10      9.39 o
  -5   6   5       33.35       27.65      5.37 o
  -4   6   5        6.98       25.00     11.21 o
  -3   6   5       11.84        8.09     11.97 o
  -2   6   5      171.67      203.60     16.17 o
  -1   6   5        0.10       10.24     10.24 o
   0   6   5        0.04       -0.75      6.70 o
   1   6   5       10.82        7.31      4.05 o
   2   6   5       61.20       61.09      6.42 o
   3   6   5      115.34      104.99      9.70 o
   4   6   5       16.15       16.31     11.46 o
   5   6   5        0.01      -11.27     11.50 o
   6   6   5        0.00       -2.27      9.41 o
   7   6   5        5.83       -2.33     12.64 o
   8   6   5       19.00       21.37     12.24 o
   9   6   5       36.02       19.63     14.49 o
  10   6   5        1.92        0.00     12.28 o
  -8   7   5       18.02       33.01     11.42 o
  -7   7   5       13.34       24.14     11.31 o
  -6   7   5        1.15        3.20     10.36 o
  -5   7   5       38.95       16.87     14.45 o
  -4   7   5        0.70        0.00     12.22 o
  -3   7   5        0.42        1.12      9.91 o
  -2   7   5        0.08        9.19      9.04 o
  -1   7   5        0.42       -2.50     10.51 o
   0   7   5        0.55       -6.37      8.73 o
   1   7   5        0.07      -11.98     11.98 o
   2   7   5        2.81       -1.05      8.82 o
   3   7   5        0.55       -2.39      9.97 o
   4   7   5        2.16       -1.32     11.50 o
   5   7   5        4.32       12.18     12.18 o
 -21   0   6       43.16       22.34     15.49 o
 -20   0   6      451.04      531.18     28.68 o
 -19   0   6       11.36       16.13     10.70 o
 -18   0   6       17.38       26.94      9.93 o
 -17   0   6        3.39       -8.32      9.72 o
 -16   0   6       28.80       28.58      4.67 o
 -15   0   6       12.94        8.69      9.25 o
 -14   0   6       37.61       27.58      9.52 o
 -13   0   6       16.23       14.85      3.61 o
 -12   0   6       19.14       17.67      7.19 o
 -11   0   6        9.59        4.01      7.18 o
 -10   0   6        0.31       -6.28      6.28 o
  -9   0   6      177.01      180.19     10.63 o
  -8   0   6       75.06       82.01      6.85 o
  -7   0   6       98.55       99.27      6.92 o
  -6   0   6      452.78      442.48     13.03 o
  -5   0   6     3442.39     3465.11     33.10 o
  -4   0   6     7744.10     7427.28     46.00 o
  -3   0   6      561.79      515.82     12.12 o
  -2   0   6     3316.94     3104.25     27.87 o
  -1   0   6     1883.12     1660.12     21.02 o
   0   0   6     1830.82     1924.84     52.20 o
   1   0   6      932.95      893.93     17.30 o
   2   0   6      109.18      122.68      7.41 o
   3   0   6       45.66       40.94      3.45 o
   4   0   6     1595.51     1810.57     28.86 o
   5   0   6     3340.36     3752.42     43.19 o
   6   0   6      387.35      469.94     17.10 o
   7   0   6      623.14      641.52     20.17 o
   8   0   6       17.37       21.37      7.83 o
   9   0   6       77.16       96.50      8.90 o
  10   0   6       42.70       35.91      4.34 o
  11   0   6        8.43        6.32      8.51 o
  12   0   6       11.12       12.84      7.97 o
  13   0   6       33.81       25.04      9.77 o
  14   0   6       14.11       -3.99     10.49 o
  15   0   6       27.44       26.43      9.41 o
  16   0   6        0.24       -9.00      9.00 o
  17   0   6        0.31       -9.73      9.73 o
  18   0   6        4.90       11.98     10.57 o
 -21   1   6       26.62       39.02      6.34 o
 -20   1   6        0.50        5.84      8.51 o
 -19   1   6       62.21       66.46      6.42 o
 -18   1   6       14.82       34.32     11.50 o
 -17   1   6        0.01        7.47      8.67 o
 -16   1   6       38.51       43.90      5.20 o
 -15   1   6       59.85       72.95      7.78 o
 -14   1   6        1.29        3.82      8.14 o
 -13   1   6       35.41       23.35      8.20 o
 -12   1   6        1.18       -1.92      6.42 o
 -11   1   6       14.87       10.59      7.35 o
 -10   1   6      166.07      157.76     11.60 o
  -9   1   6      609.83      572.83     18.31 o
  -8   1   6      239.92      232.26     10.90 o
  -7   1   6       17.56        8.67      4.69 o
  -6   1   6      433.41      408.52     12.76 o
  -5   1   6      770.87      749.73     16.41 o
  -4   1   6     1443.01     1407.28     21.04 o
  -3   1   6      797.52      744.05     15.32 o
  -2   1   6        2.53       -2.99      3.61 o
  -1   1   6       93.71       95.58      6.48 o
   0   1   6       31.98       37.03      6.29 o
   1   1   6      178.32      182.93      8.78 o
   2   1   6       26.68       25.25      2.39 o
   3   1   6      462.64      503.89     15.40 o
   4   1   6       68.01       85.54      8.07 o
   5   1   6        2.39       -2.95      6.01 o
   6   1   6      181.04      195.96     11.75 o
   7   1   6      680.13      640.12     21.02 o
   8   1   6        2.29       -7.37      7.37 o
   9   1   6      502.44      460.72     19.70 o
  10   1   6        0.04       -8.11      8.11 o
  11   1   6        5.20       -0.80      8.61 o
  12   1   6        0.59        5.26      8.59 o
  13   1   6       37.83       32.17      4.89 o
  14   1   6        9.04        2.04      8.03 o
  15   1   6        3.59       12.02      8.80 o
  16   1   6        0.34       -5.80      8.61 o
  17   1   6       16.17       -5.00      9.87 o
 -20   2   6        1.78       -6.07     10.78 o
 -19   2   6       11.39       15.84      9.75 o
 -18   2   6       12.35       13.69     10.06 o
 -17   2   6        2.64       20.71      8.55 o
 -16   2   6       82.51       82.05      8.05 o
 -15   2   6       87.56       83.45      8.20 o
 -14   2   6        0.62       -0.81      8.49 o
 -13   2   6        0.43        3.78      6.90 o
 -12   2   6       19.90       22.28      8.42 o
 -11   2   6        4.22       -1.28      7.45 o
 -10   2   6        1.43        0.58      6.69 o
  -9   2   6        0.44       10.26      6.38 o
  -8   2   6       71.68       65.35      6.30 o
  -7   2   6      240.12      237.91     11.69 o
  -6   2   6      878.78      872.89     20.23 o
  -5   2   6      252.75      259.64     11.40 o
  -4   2   6      988.71     1033.19     20.75 o
  -3   2   6        8.68        7.95      4.83 o
  -2   2   6      111.13      113.91      8.47 o
  -1   2   6      891.89      863.95     19.14 o
   0   2   6      351.92      361.11     17.07 o
   1   2   6       55.14       59.07      5.49 o
   2   2   6      112.29      106.19      8.28 o
   3   2   6       35.48       40.06      4.96 o
   4   2   6      374.59      361.63     14.91 o
   5   2   6       20.92       11.15      6.73 o
   6   2   6      291.76      266.16     14.87 o
   7   2   6       28.42       18.69      7.80 o
   8   2   6       51.44       44.87      5.39 o
   9   2   6      209.76      220.86     15.69 o
  10   2   6       72.17       76.10      5.60 o
  11   2   6       50.02       55.11      6.28 o
  12   2   6       42.96       17.67     11.65 o
  13   2   6        6.53        9.00      8.67 o
  14   2   6       11.27       14.99      8.46 o
  15   2   6        4.76       -5.74     10.20 o
  16   2   6        3.35       -3.63     12.08 o
  17   2   6       12.81       24.78     10.18 o
 -19   3   6        0.01      -11.21     11.21 o
 -18   3   6        6.78        2.27     10.55 o
 -17   3   6       52.97       26.80     12.64 o
 -16   3   6        8.10        2.04     10.01 o
 -15   3   6        9.52       17.47     10.06 o
 -14   3   6       16.19       12.64      9.21 o
 -13   3   6       10.95        8.42     10.24 o
 -12   3   6        0.34       -8.32      8.32 o
 -11   3   6        0.49       10.80      7.80 o
 -10   3   6        5.07       -7.78      7.78 o
  -9   3   6      121.50      125.91     12.22 o
  -8   3   6       10.99       14.51      6.73 o
  -7   3   6       38.89       42.41      5.02 o
  -6   3   6        3.83       -3.04      6.22 o
  -5   3   6       94.40       87.09      8.55 o
  -4   3   6       37.53       47.20      4.03 o
  -3   3   6        1.50       -5.53      5.53 o
  -2   3   6        1.15        0.93      5.68 o
  -1   3   6       31.80       28.29      3.12 o
   0   3   6      143.12      166.57     15.16 o
   1   3   6        3.02        3.92      4.71 o
   2   3   6      144.94      176.92     11.67 o
   3   3   6      262.24      268.95     14.20 o
   4   3   6      114.78      125.70     10.59 o
   5   3   6        1.14       -0.66      7.02 o
   6   3   6       93.57      138.67     11.79 o
   7   3   6       25.32       25.09      4.23 o
   8   3   6      389.88      398.63     20.01 o
   9   3   6      278.16      291.31     18.77 o
  10   3   6      178.20      160.16     14.84 o
  11   3   6        9.86        1.92     10.05 o
  12   3   6        0.04       -9.89      9.89 o
  13   3   6        1.00       15.24      9.37 o
  14   3   6       49.24       51.06      6.03 o
  15   3   6       18.48       18.52     11.91 o
  16   3   6        1.53        2.60     12.04 o
 -18   4   6        9.18       17.55     11.23 o
 -17   4   6        4.39        8.34     10.59 o
 -16   4   6       13.07       -7.91     12.95 o
 -15   4   6       17.37       19.49     12.14 o
 -14   4   6        5.01       13.23      8.32 o
 -13   4   6       57.09       31.47     12.70 o
 -12   4   6       37.38       35.57      5.06 o
 -11   4   6       18.38       24.18      4.05 o
 -10   4   6       34.70       29.44      4.56 o
  -9   4   6        7.82       11.81      7.39 o
  -8   4   6      119.48      131.95     12.59 o
  -7   4   6      141.90      123.59     12.12 o
  -6   4   6       32.34       31.49      3.84 o
  -5   4   6       83.43       81.66      8.14 o
  -4   4   6      116.15      115.00     11.36 o
  -3   4   6       20.10       15.20      3.88 o
  -2   4   6       13.85       17.26      8.11 o
  -1   4   6       14.62       20.87      3.63 o
   0   4   6       46.06       47.98      3.22 o
   1   4   6       14.70       17.39      6.21 o
   2   4   6        0.03        7.87      6.24 o
   3   4   6        0.63       -3.65      7.85 o
   4   4   6       32.56       26.04      4.32 o
   5   4   6       20.05       23.87      9.35 o
   6   4   6       54.33       49.55      5.88 o
   7   4   6      100.34       94.87      9.23 o
   8   4   6       76.49       77.34      6.24 o
   9   4   6       16.64       22.57     10.14 o
  10   4   6        8.94       12.47      8.80 o
  11   4   6       19.05        4.34     10.14 o
  12   4   6        0.00       -9.72      9.72 o
  13   4   6        4.77        2.40     11.64 o
  14   4   6        0.75        2.58     10.10 o
 -16   5   6        3.31        8.90      9.42 o
 -15   5   6        9.79       22.05      7.93 o
 -14   5   6       11.63        8.11      9.91 o
 -13   5   6       18.84       24.49      4.79 o
 -12   5   6       13.45       14.35      8.46 o
 -11   5   6        0.97        9.68      9.37 o
 -10   5   6        0.00       -1.82      7.95 o
  -9   5   6        2.64       14.00      8.22 o
  -8   5   6        6.50       14.95      8.63 o
  -7   5   6        2.17       -1.53      7.89 o
  -6   5   6        7.82        1.47      9.13 o
  -5   5   6      430.86      371.15     20.46 o
  -4   5   6       10.62       20.73      8.32 o
  -3   5   6        6.10       12.47      9.08 o
  -2   5   6        2.58       -8.75      8.75 o
  -1   5   6       48.40       49.70      5.04 o
   0   5   6        4.88        9.52      5.85 o
   1   5   6       17.57       23.33      8.73 o
   2   5   6        8.84       13.50      8.22 o
   3   5   6        0.23        5.37      7.60 o
   4   5   6       87.59       83.76      6.36 o
   5   5   6      174.82      193.88     16.89 o
   6   5   6        0.77        0.00      9.42 o
   7   5   6       12.81       20.09     10.26 o
   8   5   6       19.41       16.00      4.71 o
   9   5   6        1.71       -2.29     10.36 o
  10   5   6        8.15       20.07     10.74 o
  11   5   6        1.83       18.62     11.17 o
  12   5   6        0.01       -3.92     10.36 o
 -13   6   6        0.14       10.03      9.87 o
 -12   6   6        0.79        5.93     10.41 o
 -11   6   6        1.37       -5.64     11.09 o
 -10   6   6        9.80       10.70     10.05 o
  -9   6   6        0.01      -10.96     10.96 o
  -8   6   6        0.00       -7.97      8.34 o
  -7   6   6       28.10       15.75      9.29 o
  -6   6   6       14.16       -9.75      9.75 o
  -5   6   6       27.38       25.31     10.41 o
  -4   6   6       15.82        0.97     11.44 o
  -3   6   6       73.29       70.70      8.13 o
  -2   6   6       34.42       30.25     12.10 o
  -1   6   6        4.07        2.09     11.25 o
   0   6   6        3.63        8.31     11.95 o
   1   6   6        0.74        3.76      8.80 o
   2   6   6       14.64       13.13      9.00 o
   3   6   6        0.95       10.78      9.75 o
   4   6   6       52.91       35.66     14.27 o
   5   6   6       24.19       20.75     12.62 o
   6   6   6        1.30      -10.70     10.70 o
   7   6   6       21.99       16.70     12.18 o
   8   6   6       10.09        0.00     12.62 o
   9   6   6        0.66      -13.38     13.38 o
  -7   7   6        0.00        7.78      9.87 o
  -6   7   6       12.88       22.98     10.20 o
  -5   7   6        0.16       10.39      9.58 o
  -4   7   6        1.71       -9.33     12.00 o
  -3   7   6       14.46       10.18     11.60 o
  -2   7   6       11.69       11.62     10.51 o
  -1   7   6        2.83      -11.54     11.54 o
   0   7   6        1.13        0.33     24.25 o
   1   7   6        2.40        2.29     10.22 o
   2   7   6        0.90        5.43      8.75 o
   3   7   6        0.46       20.65      9.33 o
   4   7   6        4.88       25.37     10.94 o
 -21   1   7       17.77       32.39     13.07 o
 -20   1   7       17.64        8.13     13.40 o
 -19   1   7       17.87       27.17      5.37 o
 -18   1   7      202.72      210.27     17.59 o
 -17   1   7       93.07      107.32     10.37 o
 -16   1   7       29.33       29.90     10.70 o
 -15   1   7       68.97       82.88      7.62 o
 -14   1   7       65.28       65.78      8.18 o
 -13   1   7        4.52       11.38      8.11 o
 -12   1   7       13.89        7.80      7.14 o
 -11   1   7        7.44        5.93      6.44 o
 -10   1   7       14.17        8.77      6.79 o
  -9   1   7       34.09       40.61      4.21 o
  -8   1   7     2179.45     1921.71     30.19 o
  -7   1   7      134.11      132.70      9.08 o
  -6   1   7      798.24      723.98     18.15 o
  -5   1   7       25.21       19.86      2.42 o
  -4   1   7     2201.92     2153.52     27.61 o
  -3   1   7       62.09       62.31      6.09 o
  -2   1   7        9.36        7.87      3.78 o
  -1   1   7       48.13       40.82      4.13 o
   0   1   7      266.44      271.48      7.78 o
   1   1   7       37.20       49.70      4.42 o
   2   1   7      264.52      274.03     11.87 o
   3   1   7      277.79      272.39     12.68 o
   4   1   7       71.35       78.33      6.83 o
   5   1   7       99.32      115.64      9.66 o
   6   1   7        0.11       -5.26      6.63 o
   7   1   7       20.32       17.65      7.12 o
   8   1   7      343.02      343.87     17.45 o
   9   1   7        0.04       -8.59      8.59 o
  10   1   7       28.44       20.89      8.42 o
  11   1   7       17.21       18.81      8.01 o
  12   1   7       21.34       22.77      4.29 o
  13   1   7       12.25       17.90      9.11 o
  14   1   7        1.58        3.20      8.07 o
  15   1   7       13.87       10.28     12.04 o
  16   1   7        0.03        7.21      8.84 o
  17   1   7       11.34        3.90     12.49 o
 -20   2   7        0.23       -8.44     10.16 o
 -18   2   7        0.12       -6.34     11.60 o
 -17   2   7       47.69       41.54      5.47 o
 -16   2   7        9.19      -11.15     11.15 o
 -15   2   7      268.32      294.67     19.24 o
 -14   2   7       14.28       23.83      8.49 o
 -13   2   7        0.11        1.53      7.29 o
 -12   2   7       99.32      103.50      9.08 o
 -11   2   7        6.99        6.42      6.98 o
 -10   2   7        0.58       -7.16      7.16 o
  -9   2   7      565.44      584.87     19.63 o
  -8   2   7      265.26      259.97     13.05 o
  -7   2   7      161.43      136.04      9.93 o
  -6   2   7      120.40      125.91      8.88 o
  -5   2   7      348.62      346.29     13.11 o
  -4   2   7        3.78        6.42      4.58 o
  -3   2   7       18.83       15.20      5.64 o
  -2   2   7        9.52        4.27      4.75 o
  -1   2   7      456.81      470.28     14.82 o
   0   2   7      347.31      379.26     10.17 o
   1   2   7       51.52       58.66      5.70 o
   2   2   7        0.94        3.74      5.16 o
   3   2   7       86.18      115.11      9.15 o
   4   2   7       69.01       65.45      7.49 o
   5   2   7      323.37      317.22     15.75 o
   6   2   7       93.18       96.17      9.04 o
   7   2   7      197.31      190.10     13.23 o
   8   2   7       33.71       21.47      8.77 o
   9   2   7       72.32       82.15      6.92 o
  10   2   7        6.84       12.04      8.77 o
  11   2   7        2.74        5.45      8.34 o
  12   2   7       33.20       14.66     10.57 o
  13   2   7        9.39        6.28      9.25 o
  14   2   7        0.18      -11.21     11.42 o
  15   2   7       96.00       96.90     11.17 o
  16   2   7        7.80       17.55      4.69 o
 -19   3   7        0.07        2.42      9.54 o
 -18   3   7       20.26       17.14     10.65 o
 -17   3   7        8.77       12.97     10.59 o
 -16   3   7      143.73      151.47     13.11 o
 -15   3   7        0.25        0.97      9.25 o
 -14   3   7      141.33      139.64     11.95 o
 -13   3   7        0.25       -8.69      8.69 o
 -12   3   7        1.99       10.12      7.18 o
 -11   3   7        3.29        3.61      7.89 o
 -10   3   7       30.54       26.20      4.01 o
  -9   3   7       12.52       10.14      7.21 o
  -8   3   7       82.15       79.95      8.14 o
  -7   3   7       75.77       59.07      6.61 o
  -6   3   7       13.97       14.29      6.30 o
  -5   3   7      101.76      119.05      9.56 o
  -4   3   7        2.85       13.59      5.00 o
  -3   3   7       72.50       64.25      7.29 o
  -2   3   7      126.23       98.05      7.89 o
  -1   3   7       53.50       51.18      5.64 o
   0   3   7       14.92       10.70      4.84 o
   1   3   7       11.67       12.57      5.59 o
   2   3   7      104.26      109.16      9.42 o
   3   3   7        0.30       -2.52      7.62 o
   4   3   7       31.91       34.83      4.03 o
   5   3   7        4.44        0.00      8.59 o
   6   3   7        0.73        5.95      8.22 o
   7   3   7        0.44        0.76      8.14 o
   8   3   7      834.86      849.73     29.22 o
   9   3   7       93.09       95.04      7.97 o
  10   3   7       62.58       59.44      7.47 o
  11   3   7        3.41        3.01      8.30 o
  12   3   7       12.76       25.58      9.42 o
  13   3   7        2.33        9.08      8.94 o
  14   3   7       15.52       14.49      5.02 o
  15   3   7        2.52      -11.54     11.98 o
 -18   4   7       43.85       44.78      6.73 o
 -17   4   7       20.81       -1.20     13.40 o
 -16   4   7       30.72       40.61      5.62 o
 -15   4   7        1.34       -1.09     10.53 o
 -14   4   7       10.03        8.11     10.05 o
 -13   4   7       35.08       36.88      5.04 o
 -12   4   7        4.85        6.21      8.46 o
 -11   4   7       25.01       23.62      4.15 o
 -10   4   7        8.08       23.76      9.29 o
  -9   4   7       72.68      101.75      9.42 o
  -8   4   7       43.54       53.52      4.54 o
  -7   4   7       55.68       62.31      6.40 o
  -6   4   7       75.36       68.22      5.72 o
  -5   4   7        6.84        6.28      7.18 o
  -4   4   7      201.86      198.33     13.61 o
  -3   4   7       24.90       18.52      3.90 o
  -2   4   7       72.38       79.64      8.20 o
  -1   4   7        0.15       -8.03      8.03 o
   0   4   7       12.85        9.72      5.71 o
   1   4   7       13.37        0.00      6.94 o
   2   4   7        0.55       10.32      6.19 o
   3   4   7       25.90       18.36      9.17 o
   4   4   7        9.18        8.80      7.54 o
   5   4   7        0.93       -4.19      7.95 o
   6   4   7       24.58       14.02      9.99 o
   7   4   7      153.34      159.29     11.48 o
   8   4   7       15.20        0.97     10.65 o
   9   4   7        4.40       12.26      8.67 o
  10   4   7        2.48       -1.09     10.51 o
  11   4   7        1.83       -4.50      9.25 o
  12   4   7        6.17       11.89      9.52 o
  13   4   7        7.11       20.15      9.58 o
  14   4   7        7.39       -3.99     10.55 o
 -16   5   7       13.28       21.53      9.72 o
 -15   5   7        0.85       -1.22      8.88 o
 -14   5   7        6.96       -4.60     11.75 o
 -13   5   7        0.90       -9.87      9.87 o
 -12   5   7        2.30       -4.09     11.54 o
 -11   5   7       19.49       16.41     10.51 o
 -10   5   7        1.23       -0.91      8.90 o
  -9   5   7       16.51       12.33     10.18 o
  -8   5   7       13.63       24.47      9.21 o
  -7   5   7        6.14       12.51      8.49 o
  -6   5   7       23.59       22.05      8.49 o
  -5   5   7       51.20       44.08      5.18 o
  -4   5   7       76.37       83.17      8.84 o
  -3   5   7       99.17      106.50     11.33 o
  -2   5   7        3.25        7.02      7.52 o
  -1   5   7        5.63       -7.82      9.15 o
   0   5   7       22.33        6.24      7.30 o
   1   5   7       10.02       -2.46      8.42 o
   2   5   7       16.58       14.00      9.21 o
   3   5   7        0.74        6.46      7.91 o
   4   5   7       74.36       73.96      5.80 o
   5   5   7       78.92       72.37      7.95 o
   6   5   7        1.01       -4.96      8.84 o
   7   5   7        1.07       13.50      8.13 o
   8   5   7        0.12       -3.39     10.55 o
   9   5   7        3.41       -8.28     11.15 o
  10   5   7        3.30        7.33     10.76 o
  11   5   7        2.09       10.24     10.55 o
  12   5   7        2.38        5.39     12.64 o
 -12   6   7        0.20       11.81     10.30 o
 -11   6   7        6.38      -11.23     12.08 o
 -10   6   7       11.12       22.48      9.64 o
  -9   6   7        0.60        5.24      9.52 o
  -8   6   7        0.02       -1.01      9.52 o
  -7   6   7       44.93       35.84      5.55 o
  -6   6   7        1.55       -3.70      9.15 o
  -5   6   7        5.15       19.39      8.69 o
  -4   6   7        1.70        5.88     10.16 o
  -3   6   7        9.76       -7.56     10.26 o
  -2   6   7       17.42       16.50      4.77 o
  -1   6   7        8.21       13.87     10.18 o
   0   6   7        0.21       -2.44      6.85 o
   1   6   7        9.59        9.72      9.13 o
   2   6   7        1.10       -5.84      8.24 o
   3   6   7        0.28       -1.11     12.93 o
   4   6   7       12.07        6.86     12.55 o
   5   6   7        3.34        5.93      9.99 o
   6   6   7       34.15       22.42     11.98 o
   7   6   7        3.50        2.44     10.53 o
   8   6   7        0.09       21.18      7.72 o
  -6   7   7       10.21       10.14     11.21 o
  -5   7   7        2.54       11.85      9.91 o
  -4   7   7        0.15        2.39     11.42 o
  -3   7   7        0.22       -6.90     10.90 o
  -2   7   7        1.89       11.79     11.79 o
  -1   7   7        0.04       10.37     12.82 o
   0   7   7        1.74        2.49      7.98 o
   1   7   7        0.07       -8.14     10.61 o
   2   7   7        1.56        9.08      8.49 o
 -21   0   8      168.78      195.20     15.53 o
 -20   0   8      438.49      486.75     26.18 o
 -19   0   8       57.31       61.05      6.30 o
 -18   0   8       24.28       23.93     11.46 o
 -17   0   8        2.48        1.88      8.65 o
 -16   0   8       14.26       27.58      4.42 o
 -15   0   8      118.70      135.51     12.74 o
 -14   0   8        3.17       -9.19      9.19 o
 -13   0   8      182.54      194.51     15.16 o
 -12   0   8       40.93       43.48      4.75 o
 -11   0   8       47.57       57.21      5.99 o
 -10   0   8        1.78        3.30      5.39 o
  -9   0   8       34.23       38.07      3.24 o
  -8   0   8      116.15      106.41      8.57 o
  -7   0   8      272.54      302.81     12.18 o
  -6   0   8     5815.85     5721.82     48.50 o
  -5   0   8      847.50      870.45     18.91 o
  -4   0   8     2682.20     2877.44     32.83 o
  -3   0   8      557.66      587.63     15.07 o
  -2   0   8      931.36      915.94     18.40 o
  -1   0   8      183.35      177.93      9.15 o
   0   0   8      593.92      617.20     24.34 o
   1   0   8        5.60       11.15      4.42 o
   2   0   8      194.30      190.88     10.47 o
   3   0   8     1250.90     1347.87     26.90 o
   4   0   8      940.27     1097.30     25.37 o
   5   0   8        0.01       -5.74      5.74 o
   6   0   8       43.12       55.05      6.54 o
   7   0   8      835.80      854.89     24.73 o
   8   0   8        2.75        4.83      6.79 o
   9   0   8        4.05       13.94      6.57 o
  10   0   8       39.51       47.43      5.02 o
  11   0   8       14.93       -5.33      8.69 o
  12   0   8       21.89       22.90      8.75 o
  13   0   8       23.49       17.47      9.02 o
  14   0   8        2.54       -9.35      9.35 o
  15   0   8       27.72       32.17      5.08 o
  16   0   8       12.03       17.07      5.02 o
 -21   1   8       12.81       12.43     14.16 o
 -20   1   8        5.28        8.11     10.70 o
 -19   1   8      124.51      126.75     11.48 o
 -18   1   8       17.65        9.15     11.56 o
 -17   1   8        0.23        2.85      8.59 o
 -16   1   8        6.60       -0.89      9.25 o
 -15   1   8       40.47       44.18      6.11 o
 -14   1   8        4.59        3.12      8.90 o
 -13   1   8        8.14        2.15      7.58 o
 -12   1   8      151.20      153.12     12.90 o
 -11   1   8        4.30       -0.60      6.44 o
 -10   1   8      131.28      130.86     10.65 o
  -9   1   8       11.86       11.79      2.97 o
  -8   1   8       57.02       53.68      4.13 o
  -7   1   8       38.70       34.63      3.96 o
  -6   1   8     4101.35     3930.00     41.62 o
  -5   1   8      165.95      150.41      9.15 o
  -4   1   8       28.94       27.32      2.56 o
  -3   1   8     1340.68     1351.34     23.43 o
  -2   1   8       62.41       65.60      6.15 o
  -1   1   8        1.15       -0.76      4.03 o
   0   1   8        9.41        3.35      9.40 o
   1   1   8      177.66      174.14     10.08 o
   2   1   8       12.58        9.87      5.88 o
   3   1   8      909.91     1052.35     24.30 o
   4   1   8      214.57      230.52     13.03 o
   5   1   8       22.53       29.79      3.32 o
   6   1   8       22.19       21.62      7.25 o
   7   1   8       19.11       18.44      6.19 o
   8   1   8       27.66       33.41      3.98 o
   9   1   8        9.65       -5.55      8.44 o
  10   1   8        0.12       -8.46      8.46 o
  11   1   8        3.83        8.13      8.73 o
  12   1   8       46.75       45.01      5.64 o
  13   1   8       11.57       12.55      9.23 o
  14   1   8       21.61       25.37      4.83 o
  15   1   8       10.11        1.20     10.65 o
  16   1   8        1.70       -6.28     10.28 o
 -20   2   8        1.03       20.46      8.26 o
 -19   2   8       14.94        4.54     10.28 o
 -18   2   8        0.85        2.13     10.26 o
 -17   2   8        3.49       -9.54      9.54 o
 -16   2   8        1.89       -4.71     10.88 o
 -15   2   8        0.05      -10.18     10.18 o
 -14   2   8       72.13       67.56      7.47 o
 -13   2   8        0.37        6.15      7.10 o
 -12   2   8       49.68       54.20      6.22 o
 -11   2   8       20.21       23.58      3.84 o
 -10   2   8       70.73       72.57      6.15 o
  -9   2   8      437.80      432.66     17.86 o
  -8   2   8        9.63       12.61      6.07 o
  -7   2   8      448.11      357.38     14.37 o
  -6   2   8       45.56       40.94      3.35 o
  -5   2   8      101.07      102.06      8.40 o
  -4   2   8       83.41       67.68      6.26 o
  -3   2   8      139.83      146.41      9.72 o
  -2   2   8       55.60       48.75      5.33 o
  -1   2   8       10.04        6.59      5.33 o
   0   2   8      115.26      123.45      6.71 o
   1   2   8        0.15        1.90      4.46 o
   2   2   8      219.18      222.64     12.55 o
   3   2   8      358.34      398.28     16.41 o
   4   2   8       26.14       34.36      4.34 o
   5   2   8        3.63       14.93      6.13 o
   6   2   8        0.00        5.26      3.18 o
   7   2   8      244.91      246.90     15.73 o
   8   2   8        3.90       -1.53      8.73 o
   9   2   8       11.22        0.85     10.45 o
  10   2   8       17.79       16.35      7.37 o
  11   2   8        5.87       -4.79      8.84 o
  12   2   8       12.15       13.34      8.01 o
  13   2   8        8.69       15.40      9.44 o
  14   2   8       21.45       10.55     12.99 o
  15   2   8        5.41       12.49     11.71 o
  16   2   8        3.63       14.39     11.48 o
 -19   3   8        0.23        8.53      9.99 o
 -18   3   8        1.09        4.62     11.19 o
 -17   3   8       34.74       14.18     12.59 o
 -16   3   8       57.58       48.97      5.90 o
 -15   3   8       45.95       46.83      5.47 o
 -14   3   8       15.31        1.80      9.25 o
 -13   3   8       11.98       16.04      8.80 o
 -12   3   8        4.67       13.30      8.32 o
 -11   3   8        0.02       -1.47      8.14 o
 -10   3   8      299.32      306.38     16.85 o
  -9   3   8      546.02      491.07     19.57 o
  -8   3   8       58.20       53.50      5.12 o
  -7   3   8        9.16        6.69      6.69 o
  -6   3   8       21.84       19.64      3.24 o
  -5   3   8        7.19        6.98      6.73 o
  -4   3   8        2.57       12.45      6.61 o
  -3   3   8        0.20        3.82      5.86 o
  -2   3   8      100.71      135.03     11.44 o
  -1   3   8        2.58        2.71      6.22 o
   0   3   8        8.94       13.93      3.60 o
   1   3   8        1.49       -2.25      6.05 o
   2   3   8        1.85       12.70      6.36 o
   3   3   8       58.89       75.20      7.99 o
   4   3   8       44.48       45.77      5.08 o
   5   3   8        8.04        6.71      8.28 o
   6   3   8      130.17      133.79     13.32 o
   7   3   8      104.07       97.27     10.12 o
   8   3   8       70.45       53.62      7.49 o
   9   3   8       39.60       40.18      5.53 o
  10   3   8       26.68       16.00     10.86 o
  11   3   8       12.85       18.85      9.25 o
  12   3   8       10.55       14.49     11.31 o
  13   3   8        0.04      -12.51     12.51 o
  14   3   8        2.90       15.13      9.77 o
  15   3   8        8.24        9.37     12.74 o
 -18   4   8       10.97        7.64     10.78 o
 -17   4   8       41.31       31.14     12.90 o
 -16   4   8       27.39       24.82     12.88 o
 -15   4   8        1.21       18.38      9.10 o
 -14   4   8       18.41       17.24      9.56 o
 -13   4   8       21.42       14.23     10.28 o
 -12   4   8       26.57       30.23     10.14 o
 -11   4   8       46.37       33.04      5.12 o
 -10   4   8      119.00      112.53     10.63 o
  -9   4   8        8.58       18.19      8.71 o
  -8   4   8      166.54      177.25     14.39 o
  -7   4   8       61.82       56.20      4.81 o
  -6   4   8      135.87      118.14      9.66 o
  -5   4   8       42.32       40.12      4.91 o
  -4   4   8       99.47       90.31      8.57 o
  -3   4   8       30.65       25.81      9.00 o
  -2   4   8        0.72        8.49      6.03 o
  -1   4   8        0.18        5.08      8.36 o
   0   4   8       78.40       86.32      6.13 o
   1   4   8        1.00       13.42      6.44 o
   2   4   8        1.35        8.65      6.36 o
   3   4   8        6.40       -0.80      8.75 o
   4   4   8       51.25       51.23      5.08 o
   5   4   8       18.22       16.60     10.08 o
   6   4   8       31.07       30.35     11.60 o
   7   4   8        0.26       -7.43      8.42 o
   8   4   8       20.96       31.82      4.73 o
   9   4   8        0.32        0.00     10.76 o
  10   4   8        1.40        0.00      9.54 o
  11   4   8        0.59       -9.37     10.96 o
  12   4   8        1.95       -8.65     11.25 o
  13   4   8       15.49        5.24     11.40 o
 -15   5   8        5.15      -10.03     10.03 o
 -14   5   8        5.74       17.22     10.34 o
 -13   5   8        7.28        3.24     10.43 o
 -12   5   8        0.72       -9.19      9.52 o
 -11   5   8        5.26        9.70      9.08 o
 -10   5   8       12.42        6.46      8.49 o
  -9   5   8        6.66        8.09      8.36 o
  -8   5   8       36.54       50.81      4.98 o
  -7   5   8       12.56        6.44      9.31 o
  -6   5   8        0.01       -7.93      7.93 o
  -5   5   8      274.35      288.35     17.69 o
  -4   5   8       41.15       50.34      5.43 o
  -3   5   8       11.90       18.46     10.61 o
  -2   5   8       37.14       38.18      4.58 o
  -1   5   8        7.67       12.53      9.39 o
   0   5   8        1.92        1.12      9.10 o
   1   5   8        3.60        6.92      7.76 o
   2   5   8        2.06        5.14      7.85 o
   3   5   8       56.50       61.12      6.09 o
   4   5   8       56.66       57.77      6.30 o
   5   5   8       52.44       46.83      5.95 o
   6   5   8        0.39        0.00      9.50 o
   7   5   8        0.17        3.24      9.37 o
   8   5   8        6.63       -9.41     10.65 o
   9   5   8        0.45        0.00     12.00 o
  10   5   8        0.91        3.80     11.79 o
  11   5   8       16.12       14.58     11.15 o
 -12   6   8        0.95       -4.71     10.57 o
 -11   6   8        2.26       10.14     10.88 o
 -10   6   8        3.52        0.00      9.58 o
  -9   6   8        3.59        9.56      9.89 o
  -8   6   8        0.11        4.11      7.43 o
  -7   6   8        6.99       11.58      9.15 o
  -6   6   8        6.80        5.74     10.49 o
  -5   6   8        1.92       -5.02     11.05 o
  -4   6   8        0.10        7.06      8.61 o
  -3   6   8        0.63       19.47      8.38 o
  -2   6   8        0.03       -9.91     10.37 o
  -1   6   8        3.85        3.28     10.84 o
   0   6   8        1.89        1.23     10.02 o
   1   6   8        8.56       14.31      7.66 o
   2   6   8       27.96       20.17     10.86 o
   3   6   8       19.13       18.23     12.04 o
   4   6   8        6.29       -9.42     10.69 o
   5   6   8        0.03      -12.68     12.68 o
   6   6   8        0.04       14.62     10.36 o
   7   6   8        0.02      -11.98     11.98 o
  -5   7   8        6.66       24.28     12.02 o
  -4   7   8        6.90        8.55      9.52 o
  -3   7   8        0.25       17.65     10.20 o
  -2   7   8        7.22        0.00     11.00 o
  -1   7   8        6.86       15.80     13.30 o
   0   7   8        0.01       -5.43      8.45 o
 -21   1   9       38.42       44.18      6.11 o
 -20   1   9        0.03      -10.10     10.10 o
 -19   1   9       10.77        9.87     10.22 o
 -18   1   9        0.51      -11.01     11.01 o
 -17   1   9       61.81       56.99      5.78 o
 -16   1   9        7.11        5.43      9.15 o
 -15   1   9        6.51        0.00      8.47 o
 -14   1   9       14.13       19.02      8.01 o
 -13   1   9      141.28      133.75     10.61 o
 -12   1   9        0.00       -4.71      7.70 o
 -11   1   9      484.84      506.30     19.92 o
 -10   1   9        0.01        2.91      6.48 o
  -9   1   9        3.82        3.22      6.44 o
  -8   1   9     1998.70     1847.36     31.26 o
  -7   1   9        1.97       12.57      5.24 o
  -6   1   9        8.73       11.07      5.20 o
  -5   1   9     2082.12     1935.67     29.98 o
  -4   1   9      479.93      478.27     15.16 o
  -3   1   9     1204.91     1287.67     24.36 o
  -2   1   9        1.29       -5.16      5.16 o
  -1   1   9      578.16      551.54     16.39 o
   0   1   9      521.96      509.21     16.43 o
   1   1   9      117.97      107.69      8.92 o
   2   1   9      154.23      179.26     10.70 o
   3   1   9        2.78        6.15      6.11 o
   4   1   9      144.73      168.69     12.12 o
   5   1   9       44.51       54.24      4.65 o
   6   1   9       12.99       10.34      7.62 o
   7   1   9        6.51        6.42      7.08 o
   8   1   9        6.55       -7.62      7.80 o
   9   1   9        5.86       10.96      3.74 o
  10   1   9        6.19        9.10      8.55 o
  11   1   9        1.86        0.97      7.50 o
  12   1   9        0.07       -2.06      9.97 o
  13   1   9       11.17       17.65     10.36 o
  14   1   9        1.41       11.79      9.42 o
  15   1   9        0.58       -7.54      9.73 o
 -20   2   9        0.52       -7.29     11.91 o
 -19   2   9        2.13       13.79      9.33 o
 -18   2   9       18.28       16.25     11.73 o
 -17   2   9       72.61       65.18      6.55 o
 -16   2   9       44.42       46.54      6.55 o
 -15   2   9        4.57       12.61      7.43 o
 -14   2   9       10.79        8.38      7.29 o
 -13   2   9      108.44      104.52     10.28 o
 -12   2   9        9.89        3.59      8.59 o
 -11   2   9      205.59      228.44     14.43 o
 -10   2   9     1018.40      994.89     26.70 o
  -9   2   9        9.61       11.13      7.19 o
  -8   2   9      104.45       91.34      8.13 o
  -7   2   9        0.78       -6.61      6.61 o
  -6   2   9       33.65       18.97      6.83 o
  -5   2   9       48.09       43.87      4.85 o
  -4   2   9        0.23        5.29      5.12 o
  -3   2   9       21.61       29.40      3.26 o
  -2   2   9       74.12       83.45      6.61 o
  -1   2   9      103.42      106.70      9.52 o
   0   2   9       35.43       34.57      2.49 o
   1   2   9        0.02        2.07      4.34 o
   2   2   9       43.65       43.09      3.94 o
   3   2   9      139.01      140.07     12.31 o
   4   2   9        3.66       -3.30      6.90 o
   5   2   9        9.60       10.47      7.16 o
   6   2   9      350.94      344.87     18.56 o
   7   2   9       91.37       69.41      7.82 o
   8   2   9      166.78      152.85     15.01 o
   9   2   9        0.12        0.00      7.68 o
  10   2   9        2.60        0.00      8.18 o
  11   2   9        4.48        3.04      7.66 o
  12   2   9        6.28        0.00      9.56 o
  13   2   9        5.73       -1.16     11.62 o
  14   2   9        0.06      -11.40     11.40 o
  15   2   9       49.61       73.75      9.37 o
 -19   3   9        0.47       -4.93      9.72 o
 -18   3   9        0.85       -4.67     11.54 o
 -17   3   9       34.13       32.83     13.67 o
 -16   3   9        5.85       14.39     11.05 o
 -15   3   9        1.15        1.96      8.42 o
 -14   3   9        0.55        1.82      8.47 o
 -13   3   9       33.47       31.51     10.88 o
 -12   3   9       53.31       48.15      5.08 o
 -11   3   9      282.01      267.46     15.77 o
 -10   3   9       45.28       36.46      4.50 o
  -9   3   9      578.84      559.30     22.11 o
  -8   3   9      229.19      237.36     13.85 o
  -7   3   9       47.10       51.86      5.10 o
  -6   3   9        6.43       11.17      6.48 o
  -5   3   9      218.61      199.70     12.74 o
  -4   3   9       47.13       57.60      5.39 o
  -3   3   9      179.35      183.14     12.93 o
  -2   3   9      318.18      288.36     15.05 o
  -1   3   9        6.82        6.98      6.21 o
   0   3   9      123.73      113.54      6.90 o
   1   3   9        3.30        7.83      5.74 o
   2   3   9        1.40        7.08      6.85 o
   3   3   9      212.15      222.70     14.12 o
   4   3   9       23.13       26.32      4.46 o
   5   3   9      340.34      330.27     19.06 o
   6   3   9       30.06       38.82      4.81 o
   7   3   9        1.41       -0.85      9.10 o
   8   3   9       50.24       42.04      5.51 o
   9   3   9       15.65        9.95      8.34 o
  10   3   9        2.25        6.34      8.57 o
  11   3   9        6.53        0.00     10.08 o
  12   3   9        1.01       -3.49     10.51 o
  13   3   9        1.51       -3.72     10.74 o
  14   3   9        9.43        5.26     11.46 o
 -17   4   9        1.21       -2.40     11.27 o
 -16   4   9        0.46       -1.12     10.34 o
 -15   4   9        3.06       16.25      9.00 o
 -14   4   9        0.49      -11.56     11.56 o
 -13   4   9       29.67       28.68     10.47 o
 -12   4   9       73.64       77.26      8.84 o
 -11   4   9       76.72       63.14      8.16 o
 -10   4   9       66.74       62.25      5.37 o
  -9   4   9      170.70      166.83     14.37 o
  -8   4   9       19.79       21.27      4.17 o
  -7   4   9      238.13      222.29     14.76 o
  -6   4   9      177.54      205.60     14.41 o
  -5   4   9       46.56       47.24      5.14 o
  -4   4   9       12.77       12.82      7.99 o
  -3   4   9       17.64       17.92      8.46 o
  -2   4   9       26.34       29.42      3.99 o
  -1   4   9       17.95       24.20      3.90 o
   0   4   9        0.26        4.13      5.85 o
   1   4   9       13.50        4.27      7.99 o
   2   4   9        4.92       -8.96      8.96 o
   3   4   9       60.64       65.78      6.46 o
   4   4   9       28.32       31.34      4.63 o
   5   4   9        0.44       -2.75      8.26 o
   6   4   9      126.63      133.90     12.37 o
   7   4   9       26.78       27.96      5.12 o
   8   4   9       10.57       19.51     10.43 o
   9   4   9       16.09      -11.21     11.77 o
  10   4   9        9.16        0.00      9.99 o
  11   4   9        8.13       11.00     10.59 o
  12   4   9        2.08        1.28     10.06 o
 -15   5   9        0.53       17.03      8.61 o
 -14   5   9        0.83       -1.16     11.56 o
 -13   5   9       48.67       56.04      6.15 o
 -12   5   9        1.36       -9.93      9.93 o
 -11   5   9        0.75       -7.83      8.20 o
 -10   5   9        1.18        1.88      8.09 o
  -9   5   9        1.46       10.08      8.65 o
  -8   5   9        0.64        0.00      7.83 o
  -7   5   9        5.79       -5.82      8.09 o
  -6   5   9       46.59       42.68      4.83 o
  -5   5   9        7.90       -1.73     10.65 o
  -4   5   9       17.17       22.53      9.10 o
  -3   5   9       16.86       19.22      9.48 o
  -2   5   9        0.05       -5.02      8.96 o
  -1   5   9       24.07       13.90     11.69 o
   0   5   9        3.32        9.42      7.33 o
   1   5   9        0.30        4.56      8.88 o
   2   5   9        6.08        5.35      8.18 o
   3   5   9       20.09       18.40      4.71 o
   4   5   9        4.28        2.07      9.89 o
   5   5   9        2.53       -2.15      9.73 o
   6   5   9       13.76        6.46     10.22 o
   7   5   9        6.60       -4.52     10.82 o
   8   5   9        0.49        0.00      9.50 o
   9   5   9       10.14        3.84     11.52 o
  10   5   9        0.24       15.75      9.66 o
 -12   6   9       13.56        7.14     12.37 o
 -11   6   9        1.42       12.57      9.64 o
 -10   6   9        1.64        1.11      9.77 o
  -9   6   9       26.58       33.61     12.22 o
  -8   6   9        9.72        8.46     10.76 o
  -7   6   9        0.15       -2.00      8.69 o
  -6   6   9        5.10        5.95      8.44 o
  -5   6   9       10.08        4.15     11.29 o
  -4   6   9       16.44        8.32     11.50 o
  -3   6   9       17.65       11.05     10.98 o
  -2   6   9       14.68       13.23     11.19 o
  -1   6   9        1.57        4.48      9.77 o
   0   6   9        2.80        2.77      6.61 o
   1   6   9       21.17       24.71     11.73 o
   2   6   9        0.00       -7.33      8.82 o
   3   6   9       16.19       16.44     12.66 o
   4   6   9        5.84       -9.73     10.59 o
   5   6   9        1.75       -6.30     10.32 o
   6   6   9        0.00       -6.30      8.80 o
 -21   0  10      105.09      106.31     11.29 o
 -20   0  10       46.96       48.81      6.55 o
 -19   0  10        2.51        7.68      9.35 o
 -18   0  10       20.32       10.32     10.63 o
 -17   0  10       98.63       98.46     11.38 o
 -16   0  10        0.09       10.88     10.18 o
 -15   0  10      431.57      443.33     22.59 o
 -14   0  10       16.13        8.77      8.24 o
 -13   0  10       73.76       84.65      8.22 o
 -12   0  10      133.25      145.73     12.33 o
 -11   0  10        9.41       14.49      6.52 o
 -10   0  10        4.82       10.69      5.43 o
  -9   0  10        1.07        0.00      6.03 o
  -8   0  10      133.39      134.06      9.77 o
  -7   0  10       16.23       15.88      5.45 o
  -6   0  10      618.36      651.72     18.50 o
  -5   0  10     2816.99     2879.11     37.68 o
  -4   0  10     1391.36     1434.09     26.59 o
  -3   0  10      282.70      326.86     13.15 o
  -2   0  10      246.19      227.90     11.75 o
  -1   0  10      230.93      278.84     12.55 o
   0   0  10      461.01      515.24     33.18 o
   1   0  10     3799.63     3781.20     44.99 o
   2   0  10       73.47       89.73      8.44 o
   3   0  10       41.12       39.91      4.87 o
   4   0  10       79.17       81.74      6.86 o
   5   0  10       61.02       63.59      6.38 o
   6   0  10       14.23       16.68      7.50 o
   7   0  10       18.90       24.92      3.32 o
   8   0  10       50.04       46.06      6.52 o
   9   0  10       35.31       30.52      4.83 o
  10   0  10       67.91       55.95      5.37 o
  11   0  10        0.14       10.05      7.23 o
  12   0  10        7.86        0.00     10.18 o
  13   0  10       40.36       26.43     10.45 o
  14   0  10        2.12        3.68     11.01 o
  15   0  10       13.14        8.96     12.62 o
 -20   1  10        1.23        2.35      9.73 o
 -19   1  10        0.63       -2.23      8.92 o
 -18   1  10       59.07       62.39      7.49 o
 -17   1  10       18.96       10.82     10.18 o
 -16   1  10       21.71       24.76     10.41 o
 -15   1  10        6.85        7.70      7.97 o
 -14   1  10       28.10       21.00     10.53 o
 -13   1  10      120.39      125.60     11.13 o
 -12   1  10       11.73        3.45      9.70 o
 -11   1  10      342.53      347.88     17.03 o
 -10   1  10       13.00       15.32      3.30 o
  -9   1  10      108.69      113.31     11.01 o
  -8   1  10      249.32      216.77     12.74 o
  -7   1  10      124.07      123.24      9.66 o
  -6   1  10      244.52      256.00     12.80 o
  -5   1  10       16.35       18.46      2.89 o
  -4   1  10       17.64       18.21      2.71 o
  -3   1  10        0.34        4.71      4.87 o
  -2   1  10       18.45       22.11      2.77 o
  -1   1  10       62.55       56.88      5.51 o
   0   1  10      209.84      225.86      8.96 o
   1   1  10        0.28       -3.61      5.31 o
   2   1  10      181.06      194.23     12.39 o
   3   1  10      105.26      117.11     10.39 o
   4   1  10       28.73       33.03      3.90 o
   5   1  10        0.91        5.57      6.44 o
   6   1  10       31.27       11.91      9.23 o
   7   1  10        8.86       12.26      7.89 o
   8   1  10        1.94        7.37      7.37 o
   9   1  10        1.38        8.20      6.50 o
  10   1  10       54.91       59.52      5.74 o
  11   1  10        2.38        6.13      7.91 o
  12   1  10       11.51        6.54     11.00 o
  13   1  10       12.82       29.15     11.11 o
  14   1  10       31.15       33.55     12.37 o
  15   1  10        7.96       -6.59     11.75 o
 -20   2  10        0.65       -3.68     10.24 o
 -19   2  10        0.76       -8.16      9.83 o
 -18   2  10       22.53       17.59      9.97 o
 -17   2  10       20.97       14.41      4.81 o
 -16   2  10        3.04       11.54      9.11 o
 -15   2  10       21.45       13.71     10.14 o
 -14   2  10       39.68       38.55      4.77 o
 -13   2  10       20.33       22.13      9.42 o
 -12   2  10        0.15        5.16      6.28 o
 -11   2  10       16.88       23.31      7.82 o
 -10   2  10      577.78      574.07     21.86 o
  -9   2  10       10.51        1.86      7.76 o
  -8   2  10      265.99      234.94     13.23 o
  -7   2  10       16.24       16.87      3.20 o
  -6   2  10       40.12       41.52      3.72 o
  -5   2  10       25.62       20.50      6.88 o
  -4   2  10        0.00        0.52      5.37 o
  -3   2  10        2.41       -5.99      5.99 o
  -2   2  10        8.99       11.36      6.65 o
  -1   2  10       23.02       20.13      7.72 o
   0   2  10        5.53       -0.34      5.86 o
   1   2  10        0.00       -5.90      5.90 o
   2   2  10        4.02       -6.88      6.88 o
   3   2  10       11.00       17.16      3.57 o
   4   2  10      256.99      272.54     16.33 o
   5   2  10      105.25      108.19      9.58 o
   6   2  10      179.96      206.37     15.79 o
   7   2  10       46.59       44.74      4.89 o
   8   2  10        0.03       -8.73      8.90 o
   9   2  10        0.29       -3.88      7.60 o
  10   2  10       11.62       19.49      8.77 o
  11   2  10        0.15        7.52      8.40 o
  12   2  10        0.00       11.40      8.69 o
  13   2  10        0.59       10.96      8.69 o
  14   2  10        6.44        6.48      9.95 o
 -19   3  10        2.35       -5.00     11.17 o
 -18   3  10        0.36      -10.57     10.96 o
 -17   3  10        4.90       19.88      8.11 o
 -16   3  10       11.05       18.67      9.17 o
 -15   3  10        0.93        3.96      8.61 o
 -14   3  10        4.41       -1.84      9.52 o
 -13   3  10       14.93        2.60      9.58 o
 -12   3  10       49.42       42.99      4.73 o
 -11   3  10        3.43       -1.53      8.69 o
 -10   3  10        0.18       -9.19      9.19 o
  -9   3  10       63.60       71.91      6.17 o
  -8   3  10      733.83      682.26     23.64 o
  -7   3  10       45.33       47.47      4.87 o
  -6   3  10       92.85       99.04      8.44 o
  -5   3  10      189.14      198.66     12.90 o
  -4   3  10        1.04       -3.14      7.39 o
  -3   3  10      175.74      158.34     12.74 o
  -2   3  10        1.75        3.65      6.50 o
  -1   3  10        4.97       -3.12      6.85 o
   0   3  10       50.35       52.45      3.90 o
   1   3  10        1.11        3.24      5.66 o
   2   3  10        9.93       15.13      5.49 o
   3   3  10        2.40        9.17      7.00 o
   4   3  10        5.56       -6.42      9.15 o
   5   3  10        9.02       -2.54      9.56 o
   6   3  10       44.94       52.53      5.53 o
   7   3  10       36.32       32.79      4.85 o
   8   3  10        4.96        1.92      9.50 o
   9   3  10       26.67       17.94     10.92 o
  10   3  10       16.14        2.21      9.97 o
  11   3  10        1.25        3.47      9.21 o
  12   3  10        2.91        3.68     10.63 o
  13   3  10        9.52       13.36      5.86 o
 -17   4  10        0.30        8.46     10.32 o
 -16   4  10        1.99        6.85      9.27 o
 -15   4  10       56.92       67.66      6.11 o
 -14   4  10        9.54       26.68      9.85 o
 -13   4  10      108.27      113.60     11.21 o
 -12   4  10       13.71       24.65     10.12 o
 -11   4  10       22.61       24.55      5.22 o
 -10   4  10       87.85       93.68     10.28 o
  -9   4  10       45.36       44.14      5.12 o
  -8   4  10       23.36       19.20      4.38 o
  -7   4  10      511.90      482.73     22.34 o
  -6   4  10        0.07        4.29      8.05 o
  -5   4  10      451.38      461.05     21.22 o
  -4   4  10       26.34       15.05      8.51 o
  -3   4  10       10.06        8.32      9.08 o
  -2   4  10       13.16        6.55      9.35 o
  -1   4  10       19.51       20.50      4.32 o
   0   4  10        0.62       10.16      5.31 o
   1   4  10       10.32       14.35      6.46 o
   2   4  10        1.03        4.77      7.04 o
   3   4  10       38.92       31.12     10.84 o
   4   4  10       27.51       29.07      4.75 o
   5   4  10       31.01       19.33     12.37 o
   6   4  10        0.76        2.04      9.73 o
   7   4  10        0.00       -8.18      9.60 o
   8   4  10       37.55       29.15     12.26 o
   9   4  10       15.31       20.05      9.06 o
  10   4  10        0.33       -2.46      9.89 o
  11   4  10        2.07       -1.28     10.78 o
 -15   5  10        5.57       12.24     11.85 o
 -14   5  10       47.05       47.86      6.48 o
 -13   5  10       15.92       13.19     11.11 o
 -12   5  10        4.31        8.38      8.24 o
 -11   5  10        2.32       12.02      8.51 o
 -10   5  10        9.56       -4.83      9.19 o
  -9   5  10       16.25       14.20      9.13 o
  -8   5  10        6.32       -8.63      8.63 o
  -7   5  10       14.63       14.72      8.71 o
  -6   5  10      144.19      133.07     12.14 o
  -5   5  10        7.38       -7.18     10.47 o
  -4   5  10       99.06       91.47      9.33 o
  -3   5  10       11.19       10.03      9.42 o
  -2   5  10       20.67        0.87      9.87 o
  -1   5  10        0.29        8.67      8.67 o
   0   5  10       47.10       44.74      6.78 o
   1   5  10        2.11        2.56      4.11 o
   2   5  10       55.72       46.81      5.41 o
   3   5  10        1.63        0.00      9.54 o
   4   5  10        0.52        6.44      8.32 o
   5   5  10        0.60        3.35      8.88 o
   6   5  10       12.75       13.48     11.34 o
   7   5  10        1.10      -10.43     10.43 o
   8   5  10        0.59        3.84     11.52 o
   9   5  10       18.91       29.38     12.95 o
 -11   6  10        2.50        3.49     10.47 o
 -10   6  10       12.32       11.27     12.24 o
  -9   6  10       23.57       25.60     12.14 o
  -8   6  10        0.12      -11.03     11.03 o
  -7   6  10       74.87       72.90      7.00 o
  -6   6  10        0.38       15.53      8.98 o
  -5   6  10        0.13       -1.07     10.16 o
  -4   6  10       36.05       35.51      5.70 o
  -3   6  10        0.36        5.20      9.13 o
  -2   6  10        1.61       -9.11      9.11 o
  -1   6  10        0.00       11.54      9.66 o
   0   6  10       10.55        6.80      7.03 o
   1   6  10        0.05       -7.89     11.34 o
   2   6  10       14.60        0.00      9.60 o
   3   6  10       21.18       29.11     11.52 o
   4   6  10        2.14       13.85     10.14 o
   5   6  10        2.70        1.30     11.13 o
 -20   1  11        4.95      -10.28     10.28 o
 -19   1  11        3.05        7.97      8.88 o
 -18   1  11        9.12        5.33     10.08 o
 -17   1  11       50.14       54.47      5.60 o
 -16   1  11       84.38      125.90     11.29 o
 -15   1  11        7.33       -0.87      8.51 o
 -14   1  11        9.69       -1.65      9.62 o
 -13   1  11       21.59       25.35      8.73 o
 -12   1  11      521.89      523.11     22.18 o
 -11   1  11       42.94       42.02      4.23 o
 -10   1  11       16.05       16.48      7.82 o
  -9   1  11      185.67      195.79     12.39 o
  -8   1  11       23.96       20.98      3.59 o
  -7   1  11      123.17      124.36     10.05 o
  -6   1  11      308.36      325.44     15.15 o
  -5   1  11       33.80       35.72      4.09 o
  -4   1  11       83.66       84.10      8.14 o
  -3   1  11       87.29       71.11      7.00 o
  -2   1  11      123.00      112.69      9.06 o
  -1   1  11       82.65       78.66      6.81 o
   0   1  11        3.05       11.34      4.29 o
   1   1  11      396.17      408.48     16.99 o
   2   1  11        6.61        6.59      5.47 o
   3   1  11        2.66        6.71      6.90 o
   4   1  11      427.88      429.21     19.53 o
   5   1  11       16.67       13.54      7.37 o
   6   1  11       13.50       20.87      7.45 o
   7   1  11       67.47       63.04      5.97 o
   8   1  11       27.44       26.51      4.21 o
   9   1  11       10.72       15.55      9.11 o
  10   1  11       17.60       15.51      9.64 o
  11   1  11        0.98        5.41      7.89 o
  12   1  11        1.15        0.00     10.96 o
  13   1  11        0.00        4.93      9.87 o
  14   1  11        1.58      -11.79     11.79 o
 -20   2  11        0.62        3.76     11.67 o
 -19   2  11       14.07       22.53     10.14 o
 -18   2  11        0.88       -5.57      9.11 o
 -17   2  11        8.38       11.48      9.50 o
 -16   2  11        1.96       -8.98      8.98 o
 -15   2  11       11.25       19.51      9.52 o
 -14   2  11        3.28        2.60      9.13 o
 -13   2  11        0.42        6.48      7.23 o
 -12   2  11      100.08       83.97      8.34 o
 -11   2  11        9.43       14.91      9.13 o
 -10   2  11     2224.33     2193.20     41.40 o
  -9   2  11       63.97       63.28      5.76 o
  -8   2  11       66.55       57.32      5.72 o
  -7   2  11       20.18       16.04      6.05 o
  -6   2  11        0.03        8.71      5.95 o
  -5   2  11      260.72      237.71     14.00 o
  -4   2  11       18.50       10.45      7.68 o
  -3   2  11       24.17       27.58      3.88 o
  -2   2  11       45.25       44.47      3.80 o
  -1   2  11        0.05       -4.05      5.64 o
   0   2  11      128.01      138.42     12.24 o
   1   2  11        7.02       12.90      5.91 o
   2   2  11       13.34       19.68      3.41 o
   3   2  11        0.02       -2.17      8.24 o
   4   2  11      225.39      208.49     15.86 o
   5   2  11       34.80       38.73      4.69 o
   6   2  11      501.21      515.08     23.68 o
   7   2  11       13.75       20.09      8.51 o
   8   2  11       16.72       19.43      4.15 o
   9   2  11        7.93       11.29      9.00 o
  10   2  11       43.23       45.49      5.88 o
  11   2  11       11.88       11.36     11.03 o
  12   2  11        0.77       12.08      8.69 o
  13   2  11        2.85        7.68     10.41 o
 -18   3  11        0.11        5.93      8.63 o
 -17   3  11        3.62       17.88      9.35 o
 -16   3  11        5.11        4.21     10.80 o
 -15   3  11        0.22        0.99      8.90 o
 -14   3  11        1.58        7.52      7.74 o
 -13   3  11        0.46       14.12      8.57 o
 -12   3  11        2.81        0.00      8.38 o
 -11   3  11      197.85      201.80     16.46 o
 -10   3  11      112.65      104.00      9.54 o
  -9   3  11      446.05      418.88     20.65 o
  -8   3  11      127.67      120.72     11.65 o
  -7   3  11       19.16       10.45      8.26 o
  -6   3  11       25.84       19.43      8.34 o
  -5   3  11      100.62       98.65      8.92 o
  -4   3  11        0.41       -0.68      7.52 o
  -3   3  11        0.01        2.04      7.14 o
  -2   3  11       24.41       21.58      8.09 o
  -1   3  11        6.07        6.01      7.02 o
   0   3  11       37.50       39.38     15.03 o
   1   3  11        5.85        4.17      7.00 o
   2   3  11        0.51       11.73      7.97 o
   3   3  11       64.14       60.85      6.01 o
   4   3  11       28.51       37.06      4.77 o
   5   3  11      403.41      368.84     22.22 o
   6   3  11      117.29      148.51     14.31 o
   7   3  11       14.03        7.66      8.90 o
   8   3  11       56.16       51.33      5.99 o
   9   3  11       15.97       13.38      9.06 o
  10   3  11        0.32       -9.42     11.79 o
  11   3  11        9.29       23.25     11.67 o
  12   3  11        0.25       19.37     10.26 o
 -17   4  11        4.85       10.98     10.57 o
 -16   4  11        0.36      -10.67     10.67 o
 -15   4  11       27.43       30.91     11.36 o
 -14   4  11       14.36       20.83     10.63 o
 -13   4  11       24.42       23.68      8.73 o
 -12   4  11        3.06       10.82      4.13 o
 -11   4  11       27.18       14.31      9.95 o
 -10   4  11        0.00       -1.75      8.96 o
  -9   4  11        8.26        7.54      8.34 o
  -8   4  11       20.30       21.16      8.77 o
  -7   4  11       12.39       12.26      7.66 o
  -6   4  11      160.04      141.23     12.06 o
  -5   4  11      137.38      111.62     11.77 o
  -4   4  11        2.82       12.74      8.65 o
  -3   4  11        0.04        1.59      7.95 o
  -2   4  11       36.20       10.80      9.70 o
  -1   4  11        8.01       14.37      7.97 o
   0   4  11       21.95       21.09      6.65 o
   1   4  11       87.29       83.15      8.38 o
   2   4  11       71.57       59.75      6.75 o
   3   4  11       78.19       83.48      6.40 o
   4   4  11       12.01       21.53      8.18 o
   5   4  11       13.20       15.24     10.41 o
   6   4  11        1.04       14.95      8.42 o
   7   4  11        6.27        7.52      9.19 o
   8   4  11        0.87        0.00      8.78 o
   9   4  11        1.37       -6.21     11.42 o
  10   4  11        5.23       14.29     11.40 o
 -14   5  11        0.16       -5.88     10.41 o
 -13   5  11        0.83       -9.58      9.58 o
 -12   5  11        0.19       -2.15      9.35 o
 -11   5  11       10.20       -5.16     11.03 o
 -10   5  11       10.64       13.92      9.21 o
  -9   5  11        1.03        4.89      9.54 o
  -8   5  11        3.96        6.69      6.69 o
  -7   5  11       25.06       16.37      9.44 o
  -6   5  11       22.02        9.06     10.32 o
  -5   5  11        4.72        2.83      9.64 o
  -4   5  11        0.69        0.00      8.71 o
  -3   5  11       14.33       19.10      9.75 o
  -2   5  11        2.05        7.33      7.56 o
  -1   5  11        6.92        2.02      8.98 o
   0   5  11        2.31       12.90      6.14 o
   1   5  11        2.63       10.08     10.39 o
   2   5  11       52.73       28.27     11.65 o
   3   5  11        1.92        7.58      8.03 o
   4   5  11        0.48        8.98      8.84 o
   5   5  11        1.43        9.35     10.05 o
   6   5  11        0.08       16.41      7.78 o
   7   5  11        3.47      -11.03     12.90 o
   8   5  11        0.11       -6.67     10.41 o
 -10   6  11        3.73        4.62     10.49 o
  -9   6  11       10.45       -2.29     11.79 o
  -8   6  11       10.28       15.86     10.86 o
  -7   6  11       10.63       16.21     11.38 o
  -6   6  11        0.40        7.52      9.17 o
  -5   6  11        0.28       12.29     10.90 o
  -4   6  11        0.24      -11.75     11.75 o
  -3   6  11        0.00        3.24     11.38 o
  -2   6  11        0.90        8.73      9.00 o
  -1   6  11        2.88        8.34     11.36 o
   0   6  11        4.76       12.16      9.87 o
   1   6  11        0.33      -10.34     10.34 o
   2   6  11       13.11        1.12     11.52 o
   3   6  11        0.71      -11.64     11.64 o
   4   6  11        5.51      -10.43     12.62 o
 -20   0  12        2.01       12.08      9.19 o
 -19   0  12        1.97        0.00     10.10 o
 -18   0  12        8.51       11.85      9.81 o
 -17   0  12        7.63       15.13      9.10 o
 -16   0  12       97.18      102.08     11.34 o
 -15   0  12      133.49      127.35     12.26 o
 -14   0  12      465.32      516.21     23.48 o
 -13   0  12       17.48       10.96      8.22 o
 -12   0  12       13.99        4.38      7.82 o
 -11   0  12        1.80        0.00      7.50 o
 -10   0  12        9.06       14.58      3.14 o
  -9   0  12       24.86       15.57      7.02 o
  -8   0  12        2.08       -3.41      6.09 o
  -7   0  12      140.20      164.23     11.79 o
  -6   0  12       19.74       18.03      3.24 o
  -5   0  12      655.61      698.01     20.90 o
  -4   0  12        0.02        2.75      5.55 o
  -3   0  12       53.82       59.30      6.22 o
  -2   0  12       79.90       78.21      6.96 o
  -1   0  12       69.91       60.99      4.81 o
   0   0  12      431.63      471.64     13.57 o
   1   0  12      157.08      164.80     11.97 o
   2   0  12      876.81      894.65     26.32 o
   3   0  12        7.68        5.70      7.27 o
   4   0  12       48.43       54.05      6.01 o
   5   0  12       84.29       83.76      9.58 o
   6   0  12        0.04        7.60      8.16 o
   7   0  12        7.90       11.27      8.51 o
   8   0  12      122.48      111.45      9.85 o
   9   0  12       15.23        8.14     10.37 o
  10   0  12        0.43       -9.68      9.68 o
  11   0  12        3.08       12.43      7.78 o
  12   0  12        0.30       -8.42     11.36 o
  13   0  12       17.07       -2.56     12.80 o
 -20   1  12        1.57       -9.81     11.89 o
 -19   1  12        5.97        2.33     11.13 o
 -18   1  12        2.52        2.17      9.35 o
 -17   1  12       30.88       33.65     11.58 o
 -16   1  12        3.18        8.61      7.23 o
 -15   1  12       40.74       32.13     10.70 o
 -14   1  12      274.70      238.27     17.96 o
 -13   1  12       89.01       85.25      7.56 o
 -12   1  12      100.16      120.76     11.05 o
 -11   1  12        8.85       20.92      7.83 o
 -10   1  12       39.36       37.35      4.60 o
  -9   1  12      175.92      186.15     13.87 o
  -8   1  12      595.83      559.26     19.64 o
  -7   1  12      427.21      399.95     17.41 o
  -6   1  12      166.74      166.33     12.59 o
  -5   1  12       87.19       93.35      8.01 o
  -4   1  12      176.09      179.71     12.62 o
  -3   1  12        2.91        1.16      6.09 o
  -2   1  12        3.97        6.17      5.64 o
  -1   1  12      319.02      274.87     15.38 o
   0   1  12        3.90        1.80      4.68 o
   1   1  12        6.97        7.43      6.94 o
   2   1  12      685.51      678.99     23.68 o
   3   1  12       96.47       87.03      7.62 o
   4   1  12        0.00       -7.72      8.32 o
   5   1  12        0.44       -8.63      8.63 o
   6   1  12       16.53        9.50      9.89 o
   7   1  12       27.58       21.18      9.42 o
   8   1  12       28.65       21.58      9.44 o
   9   1  12       32.78       36.44      4.62 o
  10   1  12        3.06      -11.69     11.69 o
  11   1  12        0.40       11.48      7.80 o
  12   1  12        0.83       -7.33     11.19 o
  13   1  12        0.62        0.00     11.03 o
 -19   2  12        1.31        3.59     11.21 o
 -18   2  12        0.01      -10.24     10.24 o
 -17   2  12        0.99        4.25      9.25 o
 -16   2  12       12.18        5.99      7.72 o
 -15   2  12       21.95       17.08      9.31 o
 -14   2  12        6.07        0.00      9.99 o
 -13   2  12       47.95       60.72      6.90 o
 -12   2  12        0.86       -5.51      9.19 o
 -11   2  12      205.72      197.05     15.48 o
 -10   2  12        2.07       13.63      9.00 o
  -9   2  12      432.88      426.81     19.51 o
  -8   2  12      429.37      378.29     18.42 o
  -7   2  12      126.04       93.41      8.46 o
  -6   2  12       66.50       62.73      6.05 o
  -5   2  12        0.86       -3.14      6.17 o
  -4   2  12      144.24      143.17     11.36 o
  -3   2  12       13.41       -7.97      7.97 o
  -2   2  12       61.37       59.98      7.35 o
  -1   2  12      160.87      141.31     12.59 o
   0   2  12       78.21       87.91      6.03 o
   1   2  12      245.48      228.15     15.30 o
   2   2  12       42.06       42.93      4.85 o
   3   2  12      113.65      133.30     11.23 o
   4   2  12       20.69       17.96      4.63 o
   5   2  12        7.11       12.12      8.57 o
   6   2  12        1.14        3.67      8.61 o
   7   2  12        5.04       11.19      8.84 o
   8   2  12       14.56       26.72      8.92 o
   9   2  12        4.81        2.19      8.59 o
  10   2  12        0.03       -5.78      9.85 o
  11   2  12        2.57        8.42      9.39 o
  12   2  12        0.65        2.54     10.03 o
 -18   3  12        3.01        8.42     10.30 o
 -17   3  12        5.65        4.54      9.48 o
 -16   3  12        0.02       -4.27      9.17 o
 -15   3  12       27.44       24.49     11.98 o
 -14   3  12       15.52        8.63     10.39 o
 -13   3  12       12.87       15.96      4.31 o
 -12   3  12      117.24      110.19     10.43 o
 -11   3  12      293.85      316.68     18.35 o
 -10   3  12       40.53       17.53     10.08 o
  -9   3  12       25.25       16.89      9.35 o
  -8   3  12       20.68        9.99      7.27 o
  -7   3  12      206.26      188.44     14.51 o
  -6   3  12        5.10       -5.76      7.21 o
  -5   3  12       81.24      111.41      9.13 o
  -4   3  12      113.87      113.89      9.64 o
  -3   3  12      130.29      131.33     10.39 o
  -2   3  12      194.07      160.90     12.90 o
  -1   3  12        0.61       -3.57      7.89 o
   0   3  12       31.27       40.20      6.33 o
   1   3  12       28.93       28.00      4.17 o
   2   3  12       71.61       67.56      6.21 o
   3   3  12       50.44       57.05      5.16 o
   4   3  12       27.03       27.36     10.94 o
   5   3  12       60.14       54.14      5.95 o
   6   3  12      165.74      140.48     13.71 o
   7   3  12       21.74       17.30      9.58 o
   8   3  12        1.61        4.29      9.73 o
   9   3  12       32.68       35.35     12.26 o
  10   3  12        0.76        9.93      9.77 o
  11   3  12        3.35        0.00     11.36 o
 -16   4  12        0.88       -5.82     10.36 o
 -15   4  12        7.11       21.29      9.97 o
 -14   4  12        3.20       -3.20     10.59 o
 -13   4  12        0.41        2.02      8.36 o
 -12   4  12      140.56      143.64     11.83 o
 -11   4  12        6.27       -0.93      8.44 o
 -10   4  12       14.59       20.87      9.66 o
  -9   4  12        2.00       -7.89      9.50 o
  -8   4  12        0.10        8.55      8.03 o
  -7   4  12        3.40        7.31      7.04 o
  -6   4  12        7.86        4.85      8.14 o
  -5   4  12        7.36       20.92      8.75 o
  -4   4  12       10.51       11.85      8.38 o
  -3   4  12        3.31       12.76      7.06 o
  -2   4  12       94.48       97.00      9.00 o
  -1   4  12       32.32       24.18      9.95 o
   0   4  12      102.20      102.00      6.97 o
   1   4  12       67.42       71.46      6.26 o
   2   4  12       12.48       15.13      8.67 o
   3   4  12       80.16       83.52      6.90 o
   4   4  12        2.25       10.34      8.63 o
   5   4  12       46.14       44.95      5.29 o
   6   4  12        0.09      -10.72     10.72 o
   7   4  12        0.43        6.79      9.21 o
   8   4  12       19.02       27.34     11.58 o
   9   4  12        2.81      -11.34     11.34 o
 -14   5  12        3.91       26.35      9.58 o
 -13   5  12        3.29        3.43      9.93 o
 -12   5  12        2.46      -10.20     10.20 o
 -11   5  12        0.26       -9.56      9.91 o
 -10   5  12        0.04      -11.23     11.23 o
  -9   5  12        0.55        1.03      9.37 o
  -8   5  12        0.15       11.03      8.11 o
  -7   5  12        0.06       -5.74      9.06 o
  -6   5  12       27.79       10.41     11.34 o
  -5   5  12        3.88       -4.95      9.41 o
  -4   5  12        6.94        2.00      9.85 o
  -3   5  12       16.25       30.06     10.69 o
  -2   5  12        4.00       14.45      9.00 o
  -1   5  12        4.69       12.59      8.90 o
   0   5  12       86.18       92.78      5.42 o
   1   5  12       34.48       32.13      5.74 o
   3   5  12        5.54      -10.18     12.55 o
   4   5  12        8.81       -5.86     10.43 o
   5   5  12        0.00      -12.08     12.08 o
   6   5  12        0.13       -8.57     10.30 o
   7   5  12        1.85       -5.12     10.06 o
  -9   6  12        1.13       -9.54     10.80 o
  -8   6  12        7.15       27.17     10.36 o
  -7   6  12        7.58       23.68     11.54 o
  -6   6  12       26.26       30.17     11.11 o
  -5   6  12        0.60      -13.17     13.17 o
  -4   6  12        0.44       10.49      9.68 o
  -3   6  12        7.45        6.73      9.54 o
  -2   6  12        6.82        3.41     10.94 o
  -1   6  12        8.22       -4.93     13.26 o
   0   6  12        2.34       -7.73      7.73 o
   1   6  12        9.76       20.96     11.23 o
   2   6  12        1.22       14.20     10.45 o
 -20   1  13        0.13      -10.26     10.26 o
 -19   1  13        0.24       -8.26     10.34 o
 -18   1  13        7.56        5.57     11.81 o
 -17   1  13        0.20       -4.17      9.68 o
 -16   1  13       16.06       28.39     10.41 o
 -15   1  13       59.42       64.98      5.99 o
 -14   1  13       11.77       15.75      8.30 o
 -13   1  13       43.86       47.32      4.89 o
 -12   1  13       73.00       63.30      6.92 o
 -11   1  13        8.14       16.91      8.03 o
 -10   1  13      157.59      147.44     11.13 o
  -9   1  13       19.12       14.31      7.54 o
  -8   1  13       77.21       95.91      8.69 o
  -7   1  13       31.92       34.15      3.63 o
  -6   1  13      187.96      192.61     13.09 o
  -5   1  13      110.84      107.84      8.75 o
  -4   1  13        3.12        1.90      7.19 o
  -3   1  13      136.72      121.49     11.79 o
  -2   1  13        0.01       -6.17      6.30 o
  -1   1  13        5.14        3.80      6.57 o
   0   1  13      242.31      260.59     11.57 o
   1   1  13      393.41      397.54     18.77 o
   2   1  13       30.77       24.07      9.29 o
   3   1  13        2.82       -3.92      7.23 o
   4   1  13      321.30      308.07     19.55 o
   5   1  13       15.86        0.00      8.84 o
   6   1  13       11.09        4.63      9.33 o
   7   1  13        3.58       -9.52      9.52 o
   8   1  13        1.02       -5.00      8.57 o
   9   1  13        9.96        9.95      8.77 o
  10   1  13       10.19       16.37     10.06 o
  11   1  13        0.64       15.84      9.02 o
  12   1  13        0.15       11.62      9.21 o
 -19   2  13        2.48       -2.44     10.24 o
 -18   2  13        0.68       16.12      7.64 o
 -17   2  13        3.11        6.50      7.52 o
 -16   2  13       12.89       14.25     10.06 o
 -15   2  13       32.64       35.47      5.00 o
 -14   2  13       12.01        0.91      8.75 o
 -13   2  13       15.89       14.06      4.15 o
 -12   2  13       33.01       28.70      9.60 o
 -11   2  13      381.47      367.02     19.35 o
 -10   2  13       15.61       19.72      8.59 o
  -9   2  13      121.88      100.24     10.49 o
  -8   2  13       16.99       17.49      3.90 o
  -7   2  13      203.67      194.68     13.90 o
  -6   2  13       82.17       74.97      8.77 o
  -5   2  13      191.15      198.79     14.16 o
  -4   2  13       20.21       21.27      4.32 o
  -3   2  13      148.69      154.40     12.41 o
  -2   2  13       96.34      103.88     10.36 o
  -1   2  13       34.59       37.35      4.29 o
   0   2  13       36.56       33.89      6.00 o
   1   2  13        7.24       20.21      6.77 o
   2   2  13        0.15        6.81      7.06 o
   3   2  13      358.90      406.37     20.52 o
   4   2  13      280.73      290.61     19.51 o
   5   2  13      130.15      120.48     12.26 o
   6   2  13       12.39        4.89     10.69 o
   7   2  13       26.52        3.98     11.07 o
   8   2  13        9.90       -2.11      9.17 o
   9   2  13        4.28      -10.43     10.80 o
  10   2  13        0.41       -6.11      9.56 o
  11   2  13       12.14       11.42     11.85 o
 -18   3  13        0.27        6.13     10.32 o
 -17   3  13        0.06        1.14     10.26 o
 -16   3  13        5.59        6.52      8.82 o
 -15   3  13        0.94        9.41      9.06 o
 -14   3  13        7.55        4.95      9.37 o
 -13   3  13        0.48        8.47      8.16 o
 -12   3  13      234.15      192.22     14.51 o
 -11   3  13       39.64       26.59     10.34 o
 -10   3  13       15.68       12.57      9.06 o
  -9   3  13       31.70       22.67      9.02 o
  -8   3  13       39.81       37.18      5.74 o
  -7   3  13        9.60        9.00      8.78 o
  -6   3  13        0.11        2.33      8.16 o
  -5   3  13        1.82        0.00      6.79 o
  -4   3  13      126.05      127.56     11.21 o
  -3   3  13        0.12       14.89      8.18 o
  -2   3  13      159.32      144.16     13.94 o
  -1   3  13       17.24       16.17      7.87 o
   0   3  13        4.52        6.37      5.94 o
   1   3  13       86.80       86.84      7.80 o
   2   3  13       20.79       30.58      4.77 o
   3   3  13       34.53       18.44     12.45 o
   4   3  13      133.67      137.08     12.29 o
   5   3  13       14.21        6.07     10.22 o
   6   3  13       25.83        9.58     12.10 o
   7   3  13        0.05      -10.82     10.82 o
   8   3  13       10.85       -9.08     12.02 o
   9   3  13        1.40      -11.42     11.42 o
  10   3  13       10.00       23.56      9.62 o
 -16   4  13        8.14        8.32      9.72 o
 -15   4  13        0.22       -8.05     10.84 o
 -14   4  13        9.43       18.62      9.97 o
 -13   4  13       62.16       68.44      6.63 o
 -12   4  13        0.38       -2.00      8.73 o
 -11   4  13        0.04       15.44      7.33 o
 -10   4  13       10.96       -3.80     10.72 o
  -9   4  13        6.49        8.30      7.97 o
  -8   4  13        8.42       15.42      9.13 o
  -7   4  13       21.21       28.58      4.34 o
  -6   4  13        9.03       11.13      8.44 o
  -5   4  13       30.24       15.96     11.07 o
  -4   4  13        0.90        4.50      7.89 o
  -3   4  13        7.52        5.43      9.37 o
  -2   4  13        1.88        5.22      7.66 o
  -1   4  13       31.95       24.69     11.48 o
   0   4  13       69.31       74.07      4.54 o
   1   4  13       16.91       -3.63     10.03 o
   2   4  13        1.55        9.39      8.18 o
   3   4  13       43.99       34.21     13.32 o
   4   4  13        1.70       11.97      8.75 o
   5   4  13        6.41       -6.79     10.36 o
   6   4  13        0.75       -2.37      9.89 o
   7   4  13        3.69       10.72      9.89 o
   8   4  13        0.20       -7.49     11.05 o
 -13   5  13        3.92        8.24      9.64 o
 -12   5  13        0.12        2.27     10.53 o
 -11   5  13        1.60        3.30      9.15 o
 -10   5  13        0.39        2.13      8.42 o
  -9   5  13        0.94       -1.07      9.37 o
  -8   5  13       15.82        6.32      9.66 o
  -7   5  13        6.26       -6.03      9.87 o
  -6   5  13        5.75        3.98      9.64 o
  -5   5  13       17.97       10.36     11.25 o
  -4   5  13        1.00        2.09     10.05 o
  -3   5  13        5.17       23.17      9.17 o
  -2   5  13        2.78       -9.66      9.66 o
  -1   5  13        2.26       23.12      9.15 o
   0   5  13       19.90       20.70     11.85 o
   1   5  13       39.40       41.62      6.19 o
   2   5  13       12.46        8.59     10.63 o
   3   5  13        0.09      -10.03     10.03 o
   4   5  13        3.48        2.46     11.36 o
   5   5  13        8.29       26.80     11.50 o
  -6   6  13        1.09       24.43      9.68 o
  -5   6  13        1.04      -12.49     12.49 o
  -4   6  13        1.10       -3.65     11.34 o
  -3   6  13        0.30      -11.11     11.11 o
  -2   6  13        6.77       18.87     10.69 o
  -1   6  13        4.40       10.28     11.89 o
 -19   0  14        3.74       -9.48      9.48 o
 -18   0  14        0.03        7.87      9.21 o
 -17   0  14       11.08       18.05      9.31 o
 -16   0  14      165.95      188.63     17.88 o
 -15   0  14        0.24        0.00      8.88 o
 -14   0  14        4.25        6.28      8.82 o
 -13   0  14       40.25       38.09      4.27 o
 -12   0  14        0.30        4.01      6.17 o
 -11   0  14        6.18        8.40      6.71 o
 -10   0  14        3.07        6.69      7.37 o
  -9   0  14       28.53       34.27      3.92 o
  -8   0  14       63.84       73.01      7.31 o
  -7   0  14       15.88       11.64      7.58 o
  -6   0  14       55.81       55.71      6.52 o
  -5   0  14        9.10        9.33      7.52 o
  -4   0  14       21.34       24.38      3.88 o
  -3   0  14      155.98      161.25     12.64 o
  -2   0  14       19.10       19.74      3.59 o
  -1   0  14      543.94      488.18     20.13 o
   0   0  14     1112.54     1165.05     60.59 o
   1   0  14      211.11      225.44     15.16 o
   2   0  14      134.08      123.68     10.05 o
   3   0  14      192.03      197.51     16.64 o
   4   0  14       25.90       28.22      9.73 o
   5   0  14        4.27        4.63      7.47 o
   6   0  14        3.01        3.90      7.82 o
   7   0  14        2.91       -0.99      8.36 o
   8   0  14        2.24        5.26      8.86 o
   9   0  14       15.19        1.14     10.28 o
  10   0  14        0.01        4.89      7.74 o
  11   0  14        4.59       -1.26      9.27 o
 -19   1  14        4.83       19.28     10.08 o
 -18   1  14        0.81       -3.41     10.22 o
 -17   1  14       13.40       22.48      9.27 o
 -16   1  14       17.81       14.97      5.18 o
 -15   1  14        0.56       -0.93      7.97 o
 -14   1  14        3.76        0.00      8.32 o
 -13   1  14      139.33      112.46     10.67 o
 -12   1  14       44.66       45.05      5.20 o
 -11   1  14       35.47       28.37      4.58 o
 -10   1  14       27.38       19.68      9.33 o
  -9   1  14       27.06       24.07      8.47 o
  -8   1  14        0.90       -6.11      6.96 o
  -7   1  14       29.11       33.65      3.82 o
  -6   1  14        8.85       11.03      7.29 o
  -5   1  14        0.63       -2.06      7.06 o
  -4   1  14        1.03       -3.47      7.23 o
  -3   1  14       65.62       75.01      7.47 o
  -2   1  14        1.98       -2.70      7.10 o
  -1   1  14      415.40      355.15     18.60 o
   0   1  14       34.42       30.78      3.29 o
   1   1  14       48.90       49.92      5.82 o
   2   1  14       53.49       50.01      4.81 o
   3   1  14      109.94      112.50     10.65 o
   4   1  14       67.55       58.31      6.01 o
   5   1  14       47.05       53.81      5.99 o
   6   1  14        4.15        7.95      9.85 o
   7   1  14        4.17       12.10      8.20 o
   8   1  14        0.03        1.07      9.13 o
   9   1  14        0.16        8.24      9.62 o
  10   1  14        3.43        1.24     11.03 o
  11   1  14       12.68       11.62     13.23 o
 -18   2  14        0.16        0.00      9.11 o
 -17   2  14        2.98       16.64      9.21 o
 -16   2  14       10.09       16.72      8.75 o
 -15   2  14        4.48        0.99      9.58 o
 -14   2  14        0.20       10.47      8.03 o
 -13   2  14        6.24       10.86      9.13 o
 -12   2  14      152.75      135.22     11.34 o
 -11   2  14        5.82       15.65      8.36 o
 -10   2  14        1.27       -4.83      6.55 o
  -9   2  14       50.20       39.93      4.95 o
  -8   2  14        3.22       -7.29      8.07 o
  -7   2  14       10.21       10.06      7.33 o
  -6   2  14       35.19       43.21      4.31 o
  -5   2  14       35.47       40.20      4.81 o
  -4   2  14       67.26       75.90      7.37 o
  -3   2  14        0.00       -0.74      7.82 o
  -2   2  14       12.85        5.10      7.99 o
  -1   2  14        4.41       10.41      8.01 o
   0   2  14        3.26        1.54      5.66 o
   1   2  14        5.69       13.90      3.41 o
   2   2  14       87.66       82.84      7.82 o
   3   2  14        0.03       -6.28      8.47 o
   4   2  14      132.37      123.67     12.33 o
   5   2  14       82.31       77.88      6.81 o
   6   2  14       21.84       17.76     10.80 o
   7   2  14        1.94       12.70      8.98 o
   8   2  14        0.98      -10.05     11.11 o
   9   2  14       17.96        2.44     11.77 o
  10   2  14        3.95       12.95      9.33 o
 -17   3  14        1.55        5.90     11.13 o
 -16   3  14        9.33       -3.35     11.11 o
 -15   3  14       10.14       10.78     10.12 o
 -14   3  14        0.17       -2.06      8.22 o
 -13   3  14        0.69        6.85      8.71 o
 -12   3  14       50.58       54.90      5.78 o
 -11   3  14       48.28       46.64      5.29 o
 -10   3  14       85.64       79.80      7.21 o
  -9   3  14       13.21       11.15      9.21 o
  -8   3  14        3.66        1.63      8.75 o
  -7   3  14       76.54       91.61      9.25 o
  -6   3  14        0.74      -10.12     10.12 o
  -5   3  14       96.43       92.95     10.26 o
  -4   3  14       12.10        0.83      8.22 o
  -3   3  14       82.85       85.83      9.75 o
  -2   3  14      313.99      284.35     17.36 o
  -1   3  14       56.66       48.62      5.00 o
   0   3  14       19.64       17.40      4.08 o
   1   3  14      133.28      131.69     12.10 o
   2   3  14       64.16       75.03      7.66 o
   3   3  14       21.08       18.62     10.76 o
   4   3  14       16.20       11.31     10.63 o
   5   3  14       35.67       20.44     12.41 o
   6   3  14        1.03        6.77      9.58 o
   7   3  14        7.63       15.96     10.92 o
   8   3  14        0.01       11.98     10.03 o
   9   3  14        5.03       11.83      9.93 o
 -15   4  14        1.39      -10.05     10.05 o
 -14   4  14       28.55       23.74     12.53 o
 -13   4  14        0.41       -8.67      9.81 o
 -12   4  14        0.04        3.12      7.85 o
 -11   4  14       14.78       19.14     10.80 o
 -10   4  14        5.68       -1.96      8.51 o
  -9   4  14        3.55       -7.80      8.49 o
  -8   4  14        5.47       14.45      9.00 o
  -7   4  14       62.26       75.22      7.25 o
  -6   4  14        2.79        1.80      8.71 o
  -5   4  14        0.15       -1.88      8.84 o
  -4   4  14       13.74       11.44      9.62 o
  -3   4  14        0.12        5.74      7.78 o
  -2   4  14       34.23       28.60      9.91 o
  -1   4  14        3.81       12.10      9.87 o
   0   4  14      176.40      160.64     10.52 o
   1   4  14        1.40        0.00      9.15 o
   2   4  14        5.85        9.97      9.68 o
   3   4  14        8.06       18.58     11.93 o
   4   4  14        0.27        9.15      9.83 o
   5   4  14        3.12        4.77     11.54 o
   6   4  14        5.20        2.48      9.79 o
   7   4  14        2.20       -8.77     10.55 o
 -12   5  14        0.51        0.00      8.65 o
 -11   5  14        0.23        1.14     10.53 o
 -10   5  14        0.09       11.21      9.39 o
  -9   5  14        3.33       -1.12      8.63 o
  -8   5  14        0.08       -8.90     10.43 o
  -7   5  14        0.64        1.05     10.06 o
  -6   5  14        2.59        9.41      9.06 o
  -5   5  14        1.76        2.17      9.39 o
  -4   5  14       12.83       22.01      9.48 o
  -3   5  14        0.02       -2.21      9.66 o
  -2   5  14        6.72        9.56     11.19 o
  -1   5  14       71.43       69.50      7.02 o
   0   5  14        6.23       19.24      8.36 o
   1   5  14      171.19      227.01     20.27 o
   2   5  14       20.64       32.95      5.60 o
   3   5  14        0.01        0.00     11.33 o
   4   5  14        0.24       -5.12     10.98 o
 -19   1  15        0.42       -4.93     10.61 o
 -18   1  15       12.57       11.65      9.77 o
 -17   1  15        2.46        7.70      9.79 o
 -16   1  15        2.56       -9.35     10.03 o
 -15   1  15        0.00        0.00      8.34 o
 -14   1  15       38.05       37.35      4.98 o
 -13   1  15       13.33       10.84      9.64 o
 -12   1  15       24.65       13.75      9.33 o
 -11   1  15        7.78        4.13      8.77 o
 -10   1  15        7.95       11.31      9.13 o
  -9   1  15        0.02       -4.69      7.66 o
  -8   1  15        8.93        6.61      7.10 o
  -7   1  15       14.77        7.27      8.47 o
  -6   1  15       16.91        9.79      8.30 o
  -5   1  15       25.00       32.46      3.84 o
  -4   1  15       84.45       89.79      9.39 o
  -3   1  15        0.38       -6.13      7.87 o
  -2   1  15       37.89       14.00     10.88 o
  -1   1  15      352.96      354.63     19.24 o
   0   1  15        4.35        0.29      7.48 o
   1   1  15       16.17        2.40      9.25 o
   2   1  15       82.75       74.29      8.03 o
   3   1  15       65.84       74.33      8.88 o
   4   1  15       48.01       54.28      5.51 o
   5   1  15        1.22       -5.04      8.24 o
   6   1  15       15.12        3.20     11.23 o
   7   1  15        0.86        3.24      7.70 o
   8   1  15        5.66        2.27     10.92 o
   9   1  15        1.83       13.73     10.94 o
  10   1  15        0.57       -9.21     10.10 o
 -18   2  15       10.05       19.84      4.52 o
 -17   2  15        0.16       -3.43     10.26 o
 -16   2  15        0.62        0.00      9.54 o
 -15   2  15        9.66        6.26      9.56 o
 -14   2  15       67.27       75.75      7.52 o
 -13   2  15        2.76        0.00      8.67 o
 -12   2  15       43.40       43.44      5.00 o
 -11   2  15       16.10       18.58      4.31 o
 -10   2  15        4.63       10.26      8.11 o
  -9   2  15        5.05       15.80      8.46 o
  -8   2  15        1.73        7.08      7.35 o
  -7   2  15        7.53       11.67      7.76 o
  -6   2  15       34.54       26.59      9.97 o
  -5   2  15      160.53      140.42     11.62 o
  -4   2  15      268.80      269.05     16.87 o
  -3   2  15       54.64       63.24      6.09 o
  -2   2  15      153.74      140.71     11.48 o
  -1   2  15       30.40       21.72     10.14 o
   0   2  15       12.03       13.94      9.32 o
   1   2  15       46.36       48.62      5.08 o
   2   2  15       14.33       23.54      8.42 o
   3   2  15        2.74       -7.70      8.69 o
   4   2  15        2.02        4.03      9.13 o
   5   2  15      103.85      121.16     11.54 o
   6   2  15       88.37       90.95      8.53 o
   7   2  15        2.68       -4.50     10.08 o
   8   2  15       17.95       -5.91     12.39 o
   9   2  15       10.74        7.80     11.03 o
 -16   3  15        0.07        0.00      9.79 o
 -15   3  15       19.06       21.23     11.65 o
 -14   3  15        0.94        1.07      9.11 o
 -13   3  15       10.66       10.90      4.69 o
 -12   3  15       86.30      108.60     11.85 o
 -11   3  15        9.13       18.02      8.11 o
 -10   3  15        0.28       -9.35      9.52 o
  -9   3  15        3.89       11.95      7.83 o
  -8   3  15        0.08       -3.47      8.07 o
  -7   3  15        0.28        3.45      8.36 o
  -6   3  15       37.01       37.54      4.63 o
  -5   3  15       47.27       42.45      5.39 o
  -4   3  15       84.34       87.79      7.93 o
  -3   3  15        9.99       -2.70      9.77 o
  -2   3  15       10.25       -2.62     10.53 o
  -1   3  15        9.14        9.73      9.13 o
   0   3  15        0.11        4.88      6.23 o
   1   3  15        1.37       -2.77      7.31 o
   2   3  15       50.49       44.56      5.22 o
   3   3  15       12.77        6.24     10.20 o
   4   3  15       11.87       -2.17     10.57 o
   5   3  15        0.91       -6.85      9.66 o
   6   3  15        8.46       -1.20     11.31 o
   7   3  15        6.11       12.04      9.17 o
   8   3  15        2.14       12.66      9.64 o
 -14   4  15        5.61       12.88      9.87 o
 -13   4  15       44.13       44.60      6.26 o
 -12   4  15        1.92        6.54      8.84 o
 -11   4  15        8.72       10.55      8.44 o
 -10   4  15        3.42       22.75      9.02 o
  -9   4  15        2.22       21.74      7.39 o
  -8   4  15        7.30        1.03      9.10 o
  -7   4  15        3.93       13.61      7.27 o
  -6   4  15        8.07        0.00     10.01 o
  -5   4  15        1.07        7.02      8.20 o
  -4   4  15       11.33        8.11      9.70 o
  -3   4  15        4.66       10.20      9.56 o
  -2   4  15        3.10        6.86      9.04 o
  -1   4  15       50.43       38.49     12.84 o
   0   4  15       70.99       65.86      4.94 o
   1   4  15       56.43       67.70      7.16 o
   2   4  15       41.43       41.85      5.66 o
   3   4  15       40.25       44.56      6.24 o
   4   4  15        0.56       -2.40     10.06 o
   5   4  15        0.78        2.50      9.85 o
   6   4  15       11.76       -7.89     13.65 o
 -10   5  15        0.02       -2.35     11.05 o
  -9   5  15        2.92        0.00     11.23 o
  -8   5  15        0.00        4.67     10.18 o
  -7   5  15        1.14        7.78      9.48 o
  -6   5  15        2.20        1.11     10.16 o
  -5   5  15        7.54       -6.88     10.12 o
  -4   5  15        6.53       13.90      5.12 o
  -3   5  15        0.28       10.51      7.29 o
  -2   5  15        3.30       17.88      9.35 o
  -1   5  15        0.86       13.40     11.87 o
   0   5  15       16.68       18.28      8.28 o
   1   5  15        7.44        0.00     14.66 o
   2   5  15        3.40       19.08      9.54 o
 -18   0  16        0.45       10.72      9.91 o
 -17   0  16        9.25       23.70      9.77 o
 -16   0  16       30.43       24.59     11.05 o
 -15   0  16       12.21       21.29      9.46 o
 -14   0  16       17.21       22.59      9.87 o
 -13   0  16       19.42       20.61      8.49 o
 -12   0  16        0.01        0.89      7.64 o
 -11   0  16        0.06        5.18      7.89 o
 -10   0  16        0.02        4.23      8.26 o
  -9   0  16       28.93       43.11      4.63 o
  -8   0  16       19.57       18.64      7.12 o
  -7   0  16       33.84       42.18      5.08 o
  -6   0  16       16.03        0.00      9.39 o
  -5   0  16       14.26       15.92      6.85 o
  -4   0  16        3.11       11.27      7.45 o
  -3   0  16       16.28        2.44      8.80 o
  -2   0  16       25.87       22.84      4.03 o
  -1   0  16       17.69       19.24      8.55 o
   0   0  16      650.47      733.82     29.69 o
   1   0  16      205.21      200.85     16.15 o
   2   0  16        0.16       -0.89      7.06 o
   3   0  16        4.40        2.89      8.36 o
   4   0  16        8.56       11.15      8.18 o
   5   0  16        1.40       -7.43     10.34 o
   6   0  16        0.02        2.25     10.37 o
   7   0  16       42.00       50.65      6.09 o
   8   0  16        0.17        3.57      9.48 o
   9   0  16        3.96       -6.54     12.88 o
 -18   1  16        4.18       -1.20     10.14 o
 -17   1  16        1.66       12.53      9.17 o
 -16   1  16        0.27       -3.24      9.37 o
 -15   1  16        1.14       -7.18      8.28 o
 -14   1  16        0.72       -0.99     10.28 o
 -13   1  16        1.55       -3.80      8.82 o
 -12   1  16        3.85       -8.18      8.49 o
 -11   1  16       10.62       14.60      3.78 o
 -10   1  16        0.39        0.00      8.18 o
  -9   1  16        4.81       -4.21      7.49 o
  -8   1  16       52.93       48.35      5.62 o
  -7   1  16       25.31       19.74      7.54 o
  -6   1  16       97.46       95.47     10.08 o
  -5   1  16        5.59       11.40      8.30 o
  -4   1  16        9.87        9.06      7.49 o
  -3   1  16       12.96        5.00      8.88 o
  -2   1  16      172.20      148.45     14.16 o
  -1   1  16       44.81       43.07      5.53 o
   0   1  16        0.99        2.64      5.17 o
   1   1  16       24.71       18.99      9.13 o
   2   1  16       19.59       19.63      4.50 o
   3   1  16        0.14       -4.91      8.71 o
   4   1  16       39.57       43.23      5.31 o
   5   1  16        1.37        7.52      7.06 o
   6   1  16        5.97       15.88      9.77 o
   7   1  16        3.69       -8.05     11.21 o
   8   1  16       22.10       21.80     11.87 o
   9   1  16       15.42       22.51     10.18 o
 -17   2  16        1.33        4.71      9.42 o
 -16   2  16        5.24       -1.12     10.57 o
 -15   2  16       11.64       31.51     10.92 o
 -14   2  16        2.79       18.67      8.80 o
 -13   2  16       74.70       89.52      9.02 o
 -12   2  16        7.47        3.82      7.99 o
 -11   2  16        3.48        9.21      8.05 o
 -10   2  16       62.23       64.17      5.43 o
  -9   2  16        6.78        2.70      8.90 o
  -8   2  16        4.38        3.39      8.24 o
  -7   2  16       33.92       38.07      5.76 o
  -6   2  16       73.17       64.62      6.77 o
  -5   2  16       32.39       22.51      9.08 o
  -4   2  16        1.83       -3.49      8.42 o
  -3   2  16      256.68      255.49     18.15 o
  -2   2  16        8.29        1.71      9.41 o
  -1   2  16        1.75       -7.80      9.13 o
   0   2  16       53.00       64.44      4.04 o
   1   2  16        8.65       -6.36      9.15 o
   2   2  16        6.37        6.57      6.96 o
   3   2  16        0.53       -6.15      8.34 o
   4   2  16        0.04       12.93      6.46 o
   5   2  16        1.57       -5.62     10.70 o
   6   2  16        8.80       24.86     11.03 o
   7   2  16        3.57      -10.30     10.30 o
   8   2  16        0.85       -1.24     10.14 o
 -16   3  16        0.58        0.00      9.25 o
 -15   3  16        3.86       16.25     11.85 o
 -14   3  16        0.00        4.44     11.13 o
 -13   3  16        3.03       -5.35      9.50 o
 -12   3  16        1.17       -2.07     10.32 o
 -11   3  16        1.42       -5.99      9.15 o
 -10   3  16        1.43        2.99      9.91 o
  -9   3  16        3.37      -10.88     10.88 o
  -8   3  16        4.68       -7.45      9.04 o
  -7   3  16        2.32       10.12      6.71 o
  -6   3  16       51.46       49.70      5.35 o
  -5   3  16       48.81       41.25      5.62 o
  -4   3  16       13.25        9.60      9.31 o
  -3   3  16        1.06        8.71      8.71 o
  -2   3  16        7.84       20.48      7.80 o
  -1   3  16       43.32       32.17      5.18 o
   0   3  16        1.97       -1.09      7.24 o
   1   3  16       19.83       20.71     10.39 o
   2   3  16       16.11       19.28      9.70 o
   3   3  16        0.95        3.32      7.89 o
   4   3  16       80.76       97.85     11.34 o
   5   3  16        0.08       10.84      8.09 o
   6   3  16        0.12       -2.52     10.57 o
 -13   4  16        4.75       -2.35     11.75 o
 -12   4  16        6.35        2.27      9.79 o
 -11   4  16       13.70       13.36     10.57 o
 -10   4  16        2.71       -1.09      8.42 o
  -9   4  16        0.00        6.59      9.70 o
  -8   4  16        1.88       -3.26      8.61 o
  -7   4  16       13.13       14.43     10.82 o
  -6   4  16        1.42       17.39      8.63 o
  -5   4  16        0.63        4.25      8.90 o
  -4   4  16        0.03        4.31      8.20 o
  -3   4  16        1.74       -5.43     11.00 o
  -2   4  16       28.68       34.29     11.54 o
  -1   4  16       35.33       39.35      5.82 o
   0   4  16       15.60       23.13      7.33 o
   1   4  16        2.13       10.92      9.11 o
   2   4  16        2.14        1.11      9.58 o
   3   4  16       53.56       51.37      6.69 o
   4   4  16        1.15       27.85     11.03 o
  -8   5  16        0.00        3.68      9.75 o
  -7   5  16        0.09        2.35      8.75 o
  -6   5  16        3.58       16.25      9.99 o
  -5   5  16        0.20        1.20     11.13 o
  -4   5  16        1.76       18.33      8.71 o
  -3   5  16        0.07        0.00      9.52 o
  -2   5  16        2.14       11.77     11.40 o
  -1   5  16       14.44       14.12     12.10 o
 -17   1  17        4.37       -2.37     10.70 o
 -16   1  17        1.29       -4.50     10.06 o
 -15   1  17        0.13        3.22      8.90 o
 -14   1  17        8.64       19.84      9.62 o
 -13   1  17        0.42       -7.02      8.09 o
 -12   1  17        3.44        4.83      8.78 o
 -11   1  17        1.71       -1.86      8.46 o
 -10   1  17        0.70        5.55      7.16 o
  -9   1  17        0.15       -9.10      9.27 o
  -8   1  17        2.96        6.05      7.95 o
  -7   1  17       37.09       34.79      5.00 o
  -6   1  17        1.36       -8.03      8.03 o
  -5   1  17        2.94        6.19      8.42 o
  -4   1  17        9.68       12.51      8.28 o
  -3   1  17       12.47       14.45      8.75 o
  -2   1  17       57.03       58.31      5.24 o
  -1   1  17      107.93       90.89      8.84 o
   0   1  17        2.28        3.92      6.58 o
   1   1  17       17.50       17.69     10.01 o
   2   1  17       37.60       42.51      4.83 o
   3   1  17       10.15       16.79      9.85 o
   4   1  17        7.27       16.50      9.13 o
   5   1  17       17.80       27.50     11.23 o
   6   1  17        1.29        1.20      9.87 o
   7   1  17       19.59       24.40     11.31 o
 -16   2  17       16.65       25.64     10.55 o
 -15   2  17        0.14       -7.95      9.97 o
 -14   2  17       72.94      101.27     10.06 o
 -13   2  17        0.04        8.38      8.65 o
 -12   2  17        8.50       19.18      8.26 o
 -11   2  17        2.11       -8.61      8.61 o
 -10   2  17       22.07       23.45      8.63 o
  -9   2  17        7.38        8.65      8.98 o
  -8   2  17       10.98       14.66      8.59 o
  -7   2  17        6.22       17.20      8.34 o
  -6   2  17       40.81       43.09      5.08 o
  -5   2  17        9.29       12.16      8.30 o
  -4   2  17       43.85       53.97      5.59 o
  -3   2  17       42.99       46.21      5.64 o
  -2   2  17        7.67       10.10      8.38 o
  -1   2  17        4.70        8.40      8.71 o
   0   2  17        0.07        4.14      6.06 o
   1   2  17       25.69       20.54     11.11 o
   2   2  17        2.29        6.05      8.55 o
   3   2  17        2.69       -3.28      9.50 o
   4   2  17        5.58       10.32     10.69 o
   5   2  17        1.68      -11.75     11.75 o
   6   2  17       15.99        8.78     11.56 o
 -14   3  17        2.08       -7.00     11.40 o
 -13   3  17       38.64       25.83     11.95 o
 -12   3  17        4.91       -1.09     11.56 o
 -11   3  17        9.53      -10.84     10.84 o
 -10   3  17        4.40        5.31     10.36 o
  -9   3  17        2.99        2.09      9.39 o
  -8   3  17        1.86       -4.98      8.16 o
  -7   3  17        3.66        2.95      7.80 o
  -6   3  17        1.47        4.07      7.35 o
  -5   3  17       28.11       25.40     10.61 o
  -4   3  17        1.73       -2.06      9.97 o
  -3   3  17       61.29       50.27      6.24 o
  -2   3  17       15.53       11.95      9.46 o
  -1   3  17        1.20        3.03      9.10 o
   0   3  17        1.00        4.55      6.51 o
   1   3  17        0.26       11.60      7.23 o
   2   3  17        0.28        3.26      8.61 o
   3   3  17        5.01        5.90      9.91 o
   4   3  17        0.04       -2.44     10.26 o
   5   3  17        0.20        2.54      8.44 o
 -11   4  17        4.20        0.00     10.82 o
 -10   4  17       20.28        5.80     12.02 o
  -9   4  17        8.97        0.00      9.87 o
  -8   4  17        1.95       -4.60      9.48 o
  -7   4  17        0.98      -12.12     12.12 o
  -6   4  17        2.52      -10.98     10.98 o
  -5   4  17        5.14       20.30      8.75 o
  -4   4  17        1.21       -8.01      9.62 o
  -3   4  17        0.66        1.14      9.83 o
  -2   4  17       30.12       28.20      5.45 o
  -1   4  17        8.79       12.04      9.64 o
   0   4  17        0.98       -7.27      7.27 o
   1   4  17        1.07       -9.19      9.19 o
   2   4  17        7.79       13.07     11.58 o
 -16   0  18        5.51       -2.31     10.90 o
 -15   0  18        0.32        5.55     10.12 o
 -14   0  18        2.94       -2.17      8.71 o
 -13   0  18        0.84        0.00      8.88 o
 -12   0  18       16.53       21.18     10.63 o
 -11   0  18       27.68       32.27     10.84 o
 -10   0  18       27.45       30.58      5.76 o
  -9   0  18        5.62        8.63      8.94 o
  -8   0  18       20.99        1.84      9.31 o
  -7   0  18        2.91       -3.63      7.49 o
  -6   0  18        0.68       -8.46      8.46 o
  -5   0  18       91.36      122.02     10.55 o
  -4   0  18       13.37       14.25      9.44 o
  -3   0  18        3.38        1.92      9.77 o
  -2   0  18        6.32        7.41      7.27 o
  -1   0  18      103.39       93.61     10.86 o
   0   0  18        0.07       -5.00      6.88 o
   1   0  18       16.24       21.76     10.18 o
   2   0  18        1.05       13.26      7.97 o
   3   0  18        2.47       -7.80      9.39 o
   4   0  18        9.40       16.25     11.13 o
   5   0  18       39.29       60.25      7.35 o
   6   0  18       11.10       12.64     11.03 o
 -16   1  18        1.32       16.44      9.68 o
 -15   1  18        0.38       -3.37      8.49 o
 -14   1  18        3.46       16.50      9.52 o
 -13   1  18        2.07        4.25      8.86 o
 -12   1  18       31.84       47.28      5.12 o
 -11   1  18       20.99       12.97     10.69 o
 -10   1  18        3.60        2.00      8.20 o
  -9   1  18        7.06       13.75      8.09 o
  -8   1  18        4.60        9.35      7.83 o
  -7   1  18        9.81       12.93      3.88 o
  -6   1  18        4.26        0.95      8.82 o
  -5   1  18        0.08       11.46      8.13 o
  -4   1  18        0.58        0.00      8.20 o
  -3   1  18        8.16        6.85      8.69 o
  -2   1  18      121.60      131.87     11.50 o
  -1   1  18       10.59       13.40      8.88 o
   0   1  18        9.25        7.97      6.68 o
   1   1  18        0.03       -9.10      9.10 o
   2   1  18       16.55       19.66      9.54 o
   3   1  18        4.05        5.64      7.23 o
   4   1  18        0.45       -5.88      9.17 o
   5   1  18        3.30        9.77     11.31 o
   6   1  18        2.88        7.68      9.91 o
 -15   2  18        1.59       -3.57     10.70 o
 -14   2  18        2.33       13.73     10.84 o
 -13   2  18       13.22       14.23      5.06 o
 -12   2  18        3.49       -3.22     10.67 o
 -11   2  18        0.14       -2.09      7.99 o
 -10   2  18       10.70       22.01      9.42 o
  -9   2  18        0.44        4.13      8.65 o
  -8   2  18        2.56        6.88      8.40 o
  -7   2  18        1.69       -7.78      9.13 o
  -6   2  18        2.51       -2.02      9.44 o
  -5   2  18        1.04       -3.01      9.39 o
  -4   2  18        4.99       14.23      8.01 o
  -3   2  18       14.11        7.19     10.12 o
  -2   2  18        0.04        0.99      8.44 o
  -1   2  18        8.54       -9.62      9.62 o
   0   2  18        8.52        1.98      7.29 o
   1   2  18        2.16       -3.14      9.79 o
   2   2  18        0.54       -5.39      8.44 o
   3   2  18       12.56       -4.69      9.68 o
   4   2  18        0.44       -1.22      9.83 o
   5   2  18        0.37        2.52      8.96 o
 -13   3  18       12.62       -1.18     12.24 o
 -12   3  18        3.30       10.39      9.15 o
 -11   3  18        0.01      -10.45     10.45 o
 -10   3  18        0.44       23.83      9.00 o
  -9   3  18        2.57       10.06      8.88 o
  -8   3  18        4.07       11.67     10.01 o
  -7   3  18        2.66        4.21      8.42 o
  -6   3  18       18.19        8.71     12.04 o
  -5   3  18       24.52       14.14     11.34 o
  -4   3  18       27.58       21.99     11.54 o
  -3   3  18        0.01        5.57      8.94 o
  -2   3  18        6.87      -11.07     11.07 o
  -1   3  18        3.06        0.00      9.17 o
   0   3  18        6.17       -2.43      7.73 o
   1   3  18        0.07       -9.35      9.35 o
   2   3  18        4.93       15.01     11.03 o
   3   3  18        0.61       -7.52     10.20 o
  -9   4  18        3.34        3.70     10.24 o
  -8   4  18        0.82       -4.87     11.31 o
  -7   4  18        1.20        4.63     10.88 o
  -6   4  18        0.10       -3.47      8.69 o
  -5   4  18        0.05      -10.24     10.24 o
  -4   4  18        0.31       19.41      7.68 o
  -3   4  18        2.56        6.13      9.39 o
  -2   4  18       14.82       30.45     10.49 o
  -1   4  18        2.24        8.94      9.99 o
 -15   1  19        3.15        4.73     11.09 o
 -14   1  19        0.49       19.70      9.35 o
 -13   1  19       11.69       11.21     10.86 o
 -12   1  19        1.01       -2.17      9.11 o
 -11   1  19        3.42       24.61      8.63 o
 -10   1  19        1.40      -10.49     10.49 o
  -9   1  19        0.18       -9.91      9.91 o
  -8   1  19        0.86       -2.00      9.42 o
  -7   1  19        0.01       -6.96      9.08 o
  -6   1  19        3.54       17.57      7.10 o
  -5   1  19        8.69        9.29      9.64 o
  -4   1  19       20.58       18.11      5.18 o
  -3   1  19        4.72       -5.27     11.01 o
  -2   1  19        1.80       19.30      9.02 o
  -1   1  19        0.88        3.08     10.59 o
   0   1  19        6.81        5.24      7.58 o
   1   1  19        4.02        1.09      8.42 o
   2   1  19        5.49        6.67     10.55 o
   3   1  19        9.64       10.88     11.65 o
   4   1  19       15.79       25.95      5.35 o
 -14   2  19        3.44       20.46     10.57 o
 -13   2  19        2.73        4.69     11.00 o
 -12   2  19        0.15      -10.05     10.05 o
 -11   2  19        0.03        4.50     10.90 o
 -10   2  19        3.43       10.10      8.47 o
  -9   2  19        0.01        6.67     10.18 o
  -8   2  19        0.49       -9.11      9.11 o
  -7   2  19        4.49        8.36      7.82 o
  -6   2  19       27.42       12.99     10.61 o
  -5   2  19        1.03      -10.67     10.67 o
  -4   2  19        3.37       -4.36      9.41 o
  -3   2  19        4.77        8.84      9.11 o
  -2   2  19        5.74       11.67      9.31 o
  -1   2  19        3.95      -10.39     10.39 o
   0   2  19        2.42        6.56      7.07 o
   1   2  19        1.07       -4.50     10.05 o
   2   2  19        0.02       -2.31      8.80 o
   3   2  19       14.43       -1.26     11.46 o
 -11   3  19        3.11        2.42      9.52 o
 -10   3  19        1.11       14.51      7.83 o
  -9   3  19        0.79      -10.10     10.10 o
  -8   3  19        3.19       -2.27      9.46 o
  -7   3  19       35.05       23.58     11.17 o
  -6   3  19        0.00        6.98      9.87 o
  -5   3  19        2.92        4.65      9.72 o
  -4   3  19        1.66       14.10      9.97 o
  -3   3  19        0.14      -11.00     11.00 o
  -2   3  19        0.24       10.24      7.62 o
  -1   3  19        5.12       -8.09     11.25 o
   0   3  19        0.19       -0.31     10.75 o
 -14   0  20        1.28       -7.27     10.67 o
 -13   0  20        3.47       21.12     10.37 o
 -12   0  20        8.64       18.35      9.60 o
 -11   0  20        3.46      -10.51     10.51 o
 -10   0  20        3.31        3.39     11.56 o
  -9   0  20        1.25       14.52      7.82 o
  -8   0  20        1.40       -2.13      9.62 o
  -7   0  20       21.80        7.39     10.70 o
  -6   0  20        2.93       -3.28      9.87 o
  -5   0  20       11.58        5.47     11.65 o
  -4   0  20      127.50      177.40     16.89 o
  -3   0  20        0.57       19.00     10.20 o
  -2   0  20       41.78       48.62      5.26 o
  -1   0  20        0.54       -1.09      9.23 o
   0   0  20        6.63        4.81      6.95 o
   1   0  20        6.89       -4.58     11.98 o
   2   0  20        2.16      -11.89     11.89 o
 -13   1  20       13.20        5.97     11.98 o
 -12   1  20        3.06       16.35      9.62 o
 -11   1  20        6.21       10.98      5.12 o
 -10   1  20        0.55        2.31     10.30 o
  -9   1  20        0.69       13.63      9.64 o
  -8   1  20        2.12       -3.24      8.96 o
  -7   1  20        0.28       -2.13      9.72 o
  -6   1  20        2.37       -6.67     10.55 o
  -5   1  20       28.24       39.54      5.41 o
  -4   1  20        3.94       11.25      9.81 o
  -3   1  20        0.00        6.81      8.36 o
  -2   1  20        5.34        9.83     10.53 o
  -1   1  20        0.11      -12.16     12.16 o
   0   1  20        2.42       11.56      6.85 o
   1   1  20        0.16       12.74      7.41 o
   2   1  20        0.00       -1.20      9.62 o
 -11   2  20        1.68       12.00     10.47 o
 -10   2  20        1.15        2.40      9.00 o
  -9   2  20        1.47        4.73      9.48 o
  -8   2  20        1.53       13.54      9.97 o
  -7   2  20       20.33       13.67      4.93 o
  -6   2  20        0.05        2.33      8.69 o
  -5   2  20        3.75        3.49      9.64 o
  -4   2  20        1.48       -8.22     10.69 o
  -3   2  20        1.81       11.85      8.55 o
  -2   2  20        0.21        5.68      7.82 o
  -1   2  20        1.21       11.54      9.25 o
   0   2  20        6.56        4.67     10.76 o
  -7   3  20        5.68       14.37      9.72 o
  -6   3  20        0.03      -11.38     11.38 o
  -5   3  20        1.20        2.48     11.09 o
 -10   1  21        0.66        3.70      8.78 o
  -9   1  21        0.03       -8.51     10.67 o
  -8   1  21       11.20        6.94      8.96 o
  -7   1  21        1.14       -3.45     10.37 o
  -6   1  21       17.61       13.15     12.00 o
  -5   1  21        0.99        5.97     10.51 o
  -4   1  21        9.92        9.70      9.54 o
  -3   1  21        3.47       -3.65     11.38 o
  -2   1  21       30.46       40.37      5.80 o
  -7   2  21        0.14       10.78      7.49 o
  -6   2  21        1.28       -2.48     11.67 o
  -5   2  21        0.01      -10.78     10.78 o
 
